# Supplementary material for: High Resolution Analysis of Respiratory Syncytial Virus Infection In Vivo
Source: Viruses. 2019 Oct 10;11(10):926. doi: 10.3390/v11100926 (PMC6832471; doi:10.3390/v11100926)
Supplement: Supplementary file 1 [file viruses-11-00926-s001.zip]

Archive with 2 entries (1 files):
- viruses-566683-suppl/
- viruses-566683-suppl/Table S1.xlsx
