# Supplementary material for: High Resolution Analysis of Respiratory Syncytial Virus Infection In Vivo
Source: Viruses. 2019 Oct 10;11(10):926. doi: 10.3390/v11100926 (PMC6832471; doi:10.3390/v11100926)
Supplement: Supplementary file 1 [file viruses-11-00926-s001.zip › viruses-566683-suppl/Table S1.xlsx]

## Sheet: Med v low
												Normalized abundance										Raw abundance
												Low infection							Hi infection			Low infection							Hi infection
Accession	Peptide count	Unique peptides	Confidence score	Anova (p)	q Value	Max fold change	Power	Highest mean condition	Lowest mean condition	Mass	Description	SA_220116_waleed_8	SA_220116_waleed_9	SA_220116_waleed_10	SA_220116_waleed_11	SA_220116_waleed_15	SA_220116_waleed_12	SA_220116_waleed_13	SA_220116_waleed_3	SA_220116_waleed_4	SA_220116_waleed_6	SA_220116_waleed_8	SA_220116_waleed_9	SA_220116_waleed_10	SA_220116_waleed_11	SA_220116_waleed_15	SA_220116_waleed_12	SA_220116_waleed_13	SA_220116_waleed_3	SA_220116_waleed_4	SA_220116_waleed_6
sp|P36405|ARL3_HUMAN	1	1	15.64	9.15311e-10	7.6764e-07	Infinity	1	Hi infection	Low infection	20725	ADP-ribosylation factor-like protein 3 OS=Homo sapiens GN=ARL3 PE=1 SV=2; TOPep_Count=12	0	0	0	0	0	0	0	14579.8	2712.41	5639.44	0	0	0	0	0	0	0	14117.1	3039.54	2739.54
sp|Q9HD89|RETN_HUMAN	5	5	368.63	4.68694e-06	0.00196539	31.1315	1	Low infection	Hi infection	12207	Resistin OS=Homo sapiens GN=RETN PE=2 SV=1; TOPep_Count=7	5.33984e+06	2.19687e+06	3.05882e+06	2.69438e+06	1.59542e+06	5.23352e+06	2.19132e+06	61359.7	90383.8	155389	7.69736e+06	2.48883e+06	4.27971e+06	2.69438e+06	510747	7.16373e+06	658760	59412.7	101285	75485.4
sp|Q99497|PARK7_HUMAN	4	4	144.57	2.63698e-05	0.00582896	2.8615	1	Low infection	Hi infection	20161	Protein DJ-1 OS=Homo sapiens GN=PARK7 PE=1 SV=2; TOPep_Count=13	595929	915139	741434	911436	616218	612630	835897	296292	235446	251370	859029	1.03676e+06	1.03737e+06	911436	197271	838578	251290	286890	263843	122111
sp|Q9H299|SH3L3_HUMAN	4	4	253.69	2.78011e-05	0.00582896	13.851	1	Low infection	Hi infection	10599	SH3 domain-binding glutamic acid-rich-like protein 3 OS=Homo sapiens GN=SH3BGRL3 PE=1 SV=1; TOPep_Count=4	5.47534e+06	2.97498e+06	1.84355e+06	2.11332e+06	2.01534e+06	4.92501e+06	1.74517e+06	189854	291433	171353	7.89267e+06	3.37035e+06	2.57938e+06	2.11332e+06	645176	6.74143e+06	524639	183829	326582	83240.2
sp|P59827|BPIB4_HUMAN	23	23	1283.71	4.20079e-05	0.00606502	113.617	1	Hi infection	Low infection	65467	BPI fold-containing family B member 4 OS=Homo sapiens GN=BPIFB4 PE=2 SV=2; TOPep_Count=25	1.00873e+06	357248	1.26295e+06	319748	1.18018e+06	889847	188422	1.42545e+08	9.15326e+07	1.94736e+07	1.45408e+06	404726	1.76705e+06	319748	377815	1.21804e+06	56643.9	1.38022e+08	1.02572e+08	9.45995e+06
sp|P42166|LAP2A_HUMAN	1	1	53.48	4.36876e-05	0.00606502	Infinity	1	Low infection	Hi infection	76127	Lamina-associated polypeptide 2, isoform alpha OS=Homo sapiens GN=TMPO PE=1 SV=2; TOPep_Count=37	165223	174831	71484.7	59219.2	212.54	112397	39190.8	0	0	0	238168	198065	100017	59219.2	68.041	153850	11781.6	0	0	0
sp|P21333|FLNA_HUMAN	44	40	1580.69	5.85895e-05	0.00606502	4.01746	1	Low infection	Hi infection	283412	Filamin-A OS=Homo sapiens GN=FLNA PE=1 SV=4; TOPep_Count=144	832005	745582	728760	870800	437505	894038	595172	220840	128220	195407	1.19933e+06	844669	1.01964e+06	870800	140060	1.22377e+06	178922	213832	143684	94925.2
sp|Q8NFQ5|BPIB6_HUMAN	6	6	226.34	6.2259e-05	0.00606502	71.9676	1	Hi infection	Low infection	50080	BPI fold-containing family B member 6 OS=Homo sapiens GN=BPIFB6 PE=1 SV=1; TOPep_Count=25	34292.8	16104.7	32140.9	12876	191160	58601.9	12041.2	4.70241e+06	4.43824e+06	1.87712e+06	49433	18245	44969.7	12876	61196.6	80215.2	3619.87	4.55319e+06	4.97352e+06	911871
sp|Q02817|MUC2_HUMAN	37	36	1501.11	6.50857e-05	0.00606502	62.5706	1	Hi infection	Low infection	552329	Mucin-2 OS=Homo sapiens GN=MUC2 PE=1 SV=2; TOPep_Count=95	54627.9	193906	78742.8	27988.5	174115	22996.6	92480	4.7816e+06	2.27244e+06	1.02384e+07	78745.9	219676	110172	27988.5	55739.9	31478.1	27801.6	4.62987e+06	2.54651e+06	4.97364e+06
sp|P62328|TYB4_HUMAN	2	2	73.05	9.44596e-05	0.00792201	51.168	0.999999	Low infection	Hi infection	5161	Thymosin beta-4 OS=Homo sapiens GN=TMSB4X PE=1 SV=2; TOPep_Count=4	411864	268816	326063	570645	79388.7	598408	134567	15020.9	2468.77	2526.33	593700	304542	456209	570645	25414.9	819110	40454.1	14544.3	2766.52	1227.25
sp|P98088|MUC5A_HUMAN	105	98	5247.38	0.000111736	0.00801617	12.6787	0.999998	Hi infection	Low infection	543203	Mucin-5AC (Fragments) OS=Homo sapiens GN=MUC5AC PE=1 SV=3; TOPep_Count=184	7.07343e+06	1.48502e+07	5.9351e+06	5.89134e+06	4.53651e+06	7.91428e+06	3.13672e+06	1.51248e+08	7.25762e+07	4.42613e+07	1.01963e+07	1.68237e+07	8.30405e+06	5.89134e+06	1.45229e+06	1.08332e+07	942969	1.46449e+08	8.13294e+07	2.15014e+07
sp|P01877|IGHA2_HUMAN	16	4	969.9	0.000121929	0.00801617	56.9014	0.999997	Hi infection	Low infection	37412	Ig alpha-2 chain C region OS=Homo sapiens GN=IGHA2 PE=1 SV=3; TOPep_Count=14	896646	5.66178e+06	1.92213e+06	796837	5.4758e+06	394485	1.42473e+06	1.81037e+08	1.6124e+08	6.1863e+07	1.29251e+06	6.41422e+06	2.68932e+06	796837	1.75298e+06	539978	428306	1.75292e+08	1.80687e+08	3.0052e+07
sp|O43913|ORC5_HUMAN	1	1	15.75	0.000124257	0.00801617	36.3687	0.999997	Hi infection	Low infection	50875	Origin recognition complex subunit 5 OS=Homo sapiens GN=ORC5 PE=1 SV=1; TOPep_Count=27	236839	497341	266042	420907	332688	107921	42141	1.39485e+07	1.03193e+07	5.40717e+06	341403	563437	372230	420907	106504	147724	12668.5	1.35059e+07	1.15639e+07	2.62671e+06
sp|P01876|IGHA1_HUMAN	19	7	1334.54	0.000154702	0.00926739	85.8969	0.999992	Hi infection	Low infection	38597	Ig alpha-1 chain C region OS=Homo sapiens GN=IGHA1 PE=1 SV=2; TOPep_Count=15	6.42306e+06	5.96887e+07	1.81387e+07	4.14337e+06	2.1172e+07	2.64603e+06	1.1306e+07	2.09566e+09	2.01036e+09	4.41046e+08	9.25882e+06	6.76212e+07	2.53786e+07	4.14337e+06	6.77786e+06	3.62192e+06	3.39885e+06	2.02916e+09	2.25282e+09	2.14253e+08
sp|O75367|H2AY_HUMAN	10	10	336.63	0.000282079	0.015217	7.69501	0.999927	Low infection	Hi infection	39875	Core histone macro-H2A.1 OS=Homo sapiens GN=H2AFY PE=1 SV=4; TOPep_Count=19	885859	989952	403090	1.25714e+06	1.02335e+06	1.08254e+06	2.36363e+06	173052	141966	130850	1.27696e+06	1.12151e+06	563979	1.25714e+06	327607	1.4818e+06	710562	167560	159088	63564.8
sp|P01591|IGJ_HUMAN	7	7	379.34	0.000290309	0.015217	21.2237	0.99992	Hi infection	Low infection	18654	Immunoglobulin J chain OS=Homo sapiens GN=IGJ PE=1 SV=4; TOPep_Count=9	635209	2.09777e+06	725251	299293	4.81475e+06	758756	1.7397e+06	4.02984e+07	3.56544e+07	2.4745e+07	915651	2.37656e+06	1.01473e+06	299293	1.54136e+06	1.0386e+06	522995	3.90197e+07	3.99546e+07	1.20207e+07
sp|P32320|CDD_HUMAN	6	6	441.58	0.000309101	0.015249	23.1196	0.999901	Low infection	Hi infection	16798	Cytidine deaminase OS=Homo sapiens GN=CDA PE=1 SV=2; TOPep_Count=5	4.15112e+06	1.35064e+06	1.6946e+06	1.78652e+06	333950	2.96949e+06	1.7063e+06	55694	88872.4	114817	5.98383e+06	1.53014e+06	2.37098e+06	1.78652e+06	106908	4.06468e+06	512954	53926.8	99591.1	55776.2
sp|Q6UX06|OLFM4_HUMAN	9	9	362.61	0.000361614	0.0167332	9.43997	0.999837	Low infection	Hi infection	57640	Olfactomedin-4 OS=Homo sapiens GN=OLFM4 PE=1 SV=1; TOPep_Count=28	6.24971e+06	2.81225e+06	2.9369e+06	2.44944e+06	1.16232e+06	6.20841e+06	2.20241e+06	378281	395039	317245	9.00894e+06	3.18599e+06	4.10914e+06	2.44944e+06	372097	8.49817e+06	662094	366278	442683	154112
sp|P37837|TALDO_HUMAN	15	15	468.43	0.000379092	0.0167332	14.3559	0.999811	Low infection	Hi infection	37799	Transaldolase OS=Homo sapiens GN=TALDO1 PE=1 SV=2; TOPep_Count=23	8.7399e+06	4.65537e+06	3.41074e+06	5.22785e+06	1.18718e+06	9.84428e+06	4.11875e+06	379554	266747	463766	1.25985e+07	5.27406e+06	4.77211e+06	5.22785e+06	380057	1.3475e+07	1.23819e+06	367510	298919	225290
sp|P16949|STMN1_HUMAN	4	4	99.28	0.000500168	0.0209737	56.4721	0.999572	Low infection	Hi infection	17403	Stathmin OS=Homo sapiens GN=STMN1 PE=1 SV=3; TOPep_Count=10	30514.2	236123	69808.8	212464	50354.1	71797.1	334865	2172.95	243.301	5217.8	43986.1	267503	97672.4	212464	16120	98277	100668	2104	272.645	2534.72
sp|P14598|NCF1_HUMAN	9	9	343.45	0.000575639	0.022989	10.3623	0.999368	Low infection	Hi infection	44963	Neutrophil cytosol factor 1 OS=Homo sapiens GN=NCF1 PE=1 SV=3; TOPep_Count=26	1.05932e+06	1.38549e+06	1.49459e+06	736591	644782	850356	765364	24788.1	14452.2	247643	1.527e+06	1.56962e+06	2.09114e+06	736591	206416	1.16398e+06	230086	24001.5	16195.2	120301
sp|P60174|TPIS_HUMAN	16	16	911.08	0.000691531	0.0258679	10.4063	0.998973	Low infection	Hi infection	31168	Triosephosphate isomerase OS=Homo sapiens GN=TPI1 PE=1 SV=3; TOPep_Count=19	1.9132e+07	1.19519e+07	5.33581e+06	9.10044e+06	3.52785e+06	2.04052e+07	5.7285e+06	827884	930151	1.33825e+06	2.75787e+07	1.35403e+07	7.46555e+06	9.10044e+06	1.12938e+06	2.79309e+07	1.72212e+06	801614	1.04233e+06	650097
sp|P36222|CH3L1_HUMAN	10	10	412.3	0.000709416	0.0258679	19.2283	0.998904	Low infection	Hi infection	43109	Chitinase-3-like protein 1 OS=Homo sapiens GN=CHI3L1 PE=1 SV=2; TOPep_Count=25	2.43738e+06	767834	585766	990477	923799	3.90614e+06	469382	26680.8	38928.2	159076	3.51347e+06	869878	819569	990477	295738	5.34678e+06	141107	25834.2	43623.3	77276.6
sp|P11021|GRP78_HUMAN	22	20	993.86	0.000770895	0.0269385	5.01819	0.998648	Low infection	Hi infection	72513	78 kDa glucose-regulated protein OS=Homo sapiens GN=HSPA5 PE=1 SV=2; TOPep_Count=39	4.74871e+06	2.00148e+06	2.85956e+06	2.7663e+06	1.05931e+06	3.58226e+06	2.45891e+06	528497	687202	447667	6.84524e+06	2.26747e+06	4.00093e+06	2.7663e+06	339118	4.90345e+06	739206	511727	770084	217469
sp|P06316|LV107_HUMAN	3	2	88.31	0.000830569	0.0276189	4.70854	0.998375	Hi infection	Low infection	13895	Ig lambda chain V-I region BL2 OS=Homo sapiens PE=2 SV=1; TOPep_Count=3	214826	561701	302048	137692	410794	352681	208186	1.35805e+06	2.0431e+06	1.01398e+06	309671	636351	422608	137692	131508	482755	62585.5	1.31496e+06	2.28951e+06	492573
sp|Q9NY33|DPP3_HUMAN	8	8	260.81	0.000950096	0.0276189	18.4092	0.997761	Low infection	Hi infection	82991	Dipeptidyl peptidase 3 OS=Homo sapiens GN=DPP3 PE=1 SV=2; TOPep_Count=44	1.03581e+06	727441	312566	2.28977e+06	162025	791320	459330	50334.1	37158	47027.3	1.49312e+06	824116	437325	2.28977e+06	51869.4	1.08317e+06	138085	48737	41639.5	22845.1
sp|P08779|K1C16_HUMAN	37	19	2050.7	0.00104106	0.0276189	8.27928	0.997235	Hi infection	Low infection	51689	Keratin, type I cytoskeletal 16 OS=Homo sapiens GN=KRT16 PE=1 SV=4; TOPep_Count=35	1.36529e+06	2.26439e+06	2.85032e+06	1.06641e+06	5.40639e+06	1.26022e+06	1.98846e+06	1.86362e+07	3.14309e+07	7.41998e+06	1.96805e+06	2.56532e+06	3.988e+06	1.06641e+06	1.73076e+06	1.72501e+06	597776	1.80448e+07	3.52217e+07	3.6045e+06
sp|Q9H4M9|EHD1_HUMAN	4	4	89.11	0.00110025	0.0276189	3.9523	0.996868	Low infection	Hi infection	60757	EH domain-containing protein 1 OS=Homo sapiens GN=EHD1 PE=1 SV=2; TOPep_Count=33	649723	646631	621456	510324	270855	450831	338717	130146	59349.3	188788	936574	732567	869504	510324	86709.4	617104	101826	126016	66507.3	91710
sp|P55145|MANF_HUMAN	1	1	29.01	0.00110312	0.0276189	20.7455	0.99685	Low infection	Hi infection	21254	Mesencephalic astrocyte-derived neurotrophic factor OS=Homo sapiens GN=MANF PE=1 SV=3; TOPep_Count=10	430129	217216	215237	203299	30003.6	332049	186021	2637.44	12410.3	18294.1	620030	246083	301147	203299	9605.12	454513	55922.2	2553.75	13907.1	8886.97
sp|P41439|FOLR3_HUMAN	9	9	318.44	0.00113966	0.0276189	14.7835	0.996614	Low infection	Hi infection	28643	Folate receptor gamma OS=Homo sapiens GN=FOLR3 PE=1 SV=1; TOPep_Count=14	2.49532e+06	863928	890958	765633	239793	1.9259e+06	720905	52227.5	22972.9	153889	3.59699e+06	978743	1.24658e+06	765633	76765.5	2.6362e+06	216721	50570.2	25743.6	74756.7
sp|P06753|TPM3_HUMAN	9	9	325.03	0.00122431	0.0276189	12.0561	0.996039	Low infection	Hi infection	33098	Tropomyosin alpha-3 chain OS=Homo sapiens GN=TPM3 PE=1 SV=2; TOPep_Count=24	245742	1.88078e+06	1.00232e+06	831448	539232	323099	1.56173e+06	54956.6	80694.7	91300	354236	2.13073e+06	1.40239e+06	831448	172626	442263	469491	53212.8	90427.1	44352
sp|Q969H8|CS010_HUMAN	1	1	27.72	0.00122523	0.0276189	22.6101	0.996033	Low infection	Hi infection	19008	UPF0556 protein C19orf10 OS=Homo sapiens GN=C19orf10 PE=1 SV=1; TOPep_Count=6	705877	377646	299961	314258	87630.7	993320	89662.3	31466.2	14734.9	8168.09	1.01752e+06	427834	419688	314258	28053.4	1.35967e+06	26954.5	30467.7	16512	3967.92
sp|P39687|AN32A_HUMAN	4	4	139.62	0.00123076	0.0276189	27.2801	0.995994	Low infection	Hi infection	28793	Acidic leucine-rich nuclear phosphoprotein 32 family member A OS=Homo sapiens GN=ANP32A PE=1 SV=1; TOPep_Count=11	386337	450628	344329	490970	36560.3	457816	84763.5	15178.4	8395.34	11795.9	556903	510515	481764	490970	11704.2	626666	25481.8	14696.7	9407.88	5730.25
sp|P48637|GSHB_HUMAN	4	4	129.6	0.00125888	0.0276189	97.998	0.995795	Low infection	Hi infection	52634	Glutathione synthetase OS=Homo sapiens GN=GSS PE=1 SV=1; TOPep_Count=33	288982	91933.4	24384.8	108165	24977	417525	12265.8	1482.82	2279.28	472.246	416567	104151	34117.7	108165	7995.95	571515	3687.38	1435.77	2554.17	229.409
sp|Q92882|OSTF1_HUMAN	3	3	80.48	0.00135389	0.0276189	6.72929	0.995093	Low infection	Hi infection	24054	Osteoclast-stimulating factor 1 OS=Homo sapiens GN=OSTF1 PE=1 SV=2; TOPep_Count=14	383982	413318	430526	443950	87099.2	253107	171827	37214.7	48784.9	53081.6	553508	468247	602366	443950	27883.3	346457	51655.2	36033.9	54668.7	25786.1
sp|P52566|GDIR2_HUMAN	13	12	567.44	0.00136445	0.0276189	26.0666	0.995013	Low infection	Hi infection	23142	Rho GDP-dissociation inhibitor 2 OS=Homo sapiens GN=ARHGDIB PE=1 SV=3; TOPep_Count=15	4.31647e+07	1.78669e+07	1.22657e+07	1.44375e+07	1.9566e+06	2.87833e+07	8.24954e+06	351395	294612	1.43752e+06	6.22218e+07	2.02414e+07	1.71615e+07	1.44375e+07	626370	3.9399e+07	2.48e+06	340245	330144	698324
sp|P84095|RHOG_HUMAN	3	2	130.76	0.00136743	0.0276189	50.4008	0.99499	Low infection	Hi infection	21862	Rho-related GTP-binding protein RhoG OS=Homo sapiens GN=RHOG PE=1 SV=1; TOPep_Count=12	100513	95037.7	521564	169044	42177.8	96471.9	21858.1	4412.02	196.66	4291.41	144889	107668	729741	169044	13502.5	132052	6571.04	4272.02	220.378	2084.69
sp|P01779|HV318_HUMAN	2	2	144.23	0.00138625	0.0276189	4.80406	0.994845	Hi infection	Low infection	12648	Ig heavy chain V-III region TUR OS=Homo sapiens PE=1 SV=1; TOPep_Count=7	2.01469e+06	5.71799e+06	2.30492e+06	959962	2.53352e+06	3.98916e+06	1.52056e+06	1.2238e+07	1.14252e+07	1.55397e+07	2.90417e+06	6.4779e+06	3.2249e+06	959962	811064	5.46043e+06	457114	1.18496e+07	1.28032e+07	7.5489e+06
sp|P12956|XRCC6_HUMAN	3	3	136.91	0.00139397	0.0276189	10.0848	0.994785	Low infection	Hi infection	70195	X-ray repair cross-complementing protein 6 OS=Homo sapiens GN=XRCC6 PE=1 SV=2; TOPep_Count=40	705886	465145	270699	355922	222573	927763	111091	64972.1	35613.4	29414.9	1.01753e+06	526962	378746	355922	71252.7	1.26994e+06	33396.6	62910.4	39908.6	14289.3
sp|P04211|LV001_HUMAN	3	3	77.47	0.00139862	0.0276189	11.4221	0.994749	Hi infection	Low infection	12711	Ig lambda chain V region 4A OS=Homo sapiens PE=4 SV=1; TOPep_Count=4	40520.3	270307	122215	21458.7	156449	262821	145821	1.86565e+06	1.68992e+06	1.43551e+06	58409.9	306230	170997	21458.7	50084.4	359753	43837.1	1.80645e+06	1.89374e+06	697344
sp|P59665|DEF1_HUMAN	5	5	212.1	0.00144967	0.0276189	18.0327	0.994346	Low infection	Hi infection	10647	Neutrophil defensin 1 OS=Homo sapiens GN=DEFA1 PE=1 SV=1; TOPep_Count=5	2.99541e+08	1.42708e+08	7.67524e+08	2.4296e+08	5.08644e+07	3.02689e+08	1.35812e+08	7.11291e+06	3.87567e+06	3.51679e+07	4.31787e+08	1.61674e+08	1.07387e+09	2.4296e+08	1.62833e+07	4.14325e+08	4.08283e+07	6.88721e+06	4.34311e+06	1.7084e+07
sp|Q14019|COTL1_HUMAN	6	6	202.07	0.00145807	0.0276189	23.5048	0.994278	Low infection	Hi infection	16160	Coactosin-like protein OS=Homo sapiens GN=COTL1 PE=1 SV=3; TOPep_Count=10	4.10505e+06	2.20417e+06	1.18181e+06	1.61692e+06	237322	3.03823e+06	583374	67195.1	107404	61830.5	5.91741e+06	2.4971e+06	1.65352e+06	1.61692e+06	75974.7	4.15878e+06	175376	65062.9	120358	30036.2
sp|P62993|GRB2_HUMAN	4	4	92.87	0.00146108	0.0276189	8.37056	0.994254	Low infection	Hi infection	25415	Growth factor receptor-bound protein 2 OS=Homo sapiens GN=GRB2 PE=1 SV=1; TOPep_Count=18	357932	269801	242990	298645	114197	425383	68238.5	42990.2	32221.7	15779.8	515957	305657	339978	298645	36558.2	582270	20514	41626.1	36107.9	7665.54
sp|P05107|ITB2_HUMAN	25	23	1248.4	0.0014671	0.0276189	13.1583	0.994206	Low infection	Hi infection	88087	Integrin beta-2 OS=Homo sapiens GN=ITGB2 PE=1 SV=2; TOPep_Count=48	2.24057e+06	374433	4.86968e+06	1.49822e+06	1.52293e+06	1.31283e+06	1.01023e+06	73537.8	67035.3	277271	3.22977e+06	424194	6.81337e+06	1.49822e+06	487541	1.79702e+06	303698	71204.3	75120.3	134693
sp|Q6UWW0|LCN15_HUMAN	8	8	390.81	0.00149166	0.0276189	17.1764	0.994006	Hi infection	Low infection	20723	Lipocalin-15 OS=Homo sapiens GN=LCN15 PE=1 SV=1; TOPep_Count=9	417012	106108	351026	264240	7.12974e+06	593565	518236	1.45389e+07	3.58133e+07	1.86962e+07	601121	120210	491136	264240	2.28246e+06	812481	155793	1.40775e+07	4.01326e+07	9.08232e+06
sp|P11234|RALB_HUMAN	2	2	52.24	0.00156895	0.0276189	4.23518	0.993363	Low infection	Hi infection	23619	Ras-related protein Ral-B OS=Homo sapiens GN=RALB PE=1 SV=1; TOPep_Count=10	77099.9	54551.1	72484.1	78408.9	60316.1	42105.9	28155.1	5722	13515.6	22567.5	111139	61800.9	101415	78408.9	19309.2	57635.1	8464.05	5540.44	15145.6	10962.9
sp|P01769|HV308_HUMAN	1	1	50.02	0.00161458	0.0276189	12.6013	0.992973	Hi infection	Low infection	13382	Ig heavy chain V-III region GA OS=Homo sapiens PE=1 SV=1; TOPep_Count=6	46277.7	664633	201276	66440.1	598772	98826.5	326113	3.50605e+06	4.12535e+06	3.18237e+06	66709.1	752961	281613	66440.1	191686	135275	98037.2	3.3948e+06	4.6229e+06	1.54594e+06
sp|Q8NBS9|TXND5_HUMAN	2	2	57.58	0.00161802	0.0276189	5.91771	0.992943	Low infection	Hi infection	48394	Thioredoxin domain-containing protein 5 OS=Homo sapiens GN=TXNDC5 PE=1 SV=2; TOPep_Count=25	1.62311e+06	1.13471e+06	780993	920197	279072	1.51669e+06	729733	179757	166006	160068	2.33971e+06	1.28551e+06	1.09272e+06	920197	89340.2	2.07607e+06	219374	174053	186027	77758.5
sp|Q7Z406|MYH14_HUMAN	9	3	346.97	0.00163777	0.0276189	11.3966	0.992772	Hi infection	Low infection	228812	Myosin-14 OS=Homo sapiens GN=MYH14 PE=1 SV=2; TOPep_Count=125	32777.2	134136	40750	57225	34378.2	92565.6	10602.9	1.06155e+06	636532	267512	47248.2	151962	57015	57225	11005.6	126705	3187.48	1.02786e+06	713302	129953
sp|P01764|HV303_HUMAN	5	3	233.5	0.0016466	0.0276189	4.73898	0.992694	Hi infection	Low infection	12856	Ig heavy chain V-III region VH26 OS=Homo sapiens PE=1 SV=1; TOPep_Count=6	3.00532e+06	6.32025e+06	3.29713e+06	1.06808e+06	2.43685e+06	3.60351e+06	1.41629e+06	1.18027e+07	1.37274e+07	1.74201e+07	4.33215e+06	7.16019e+06	4.61315e+06	1.06808e+06	780115	4.93254e+06	425770	1.14282e+07	1.5383e+07	8.4624e+06
sp|P29401|TKT_HUMAN	37	37	1890.84	0.00182546	0.0300187	16.1895	0.991076	Low infection	Hi infection	68630	Transketolase OS=Homo sapiens GN=TKT PE=1 SV=3; TOPep_Count=33	3.5101e+07	1.90714e+07	1.24065e+07	1.41074e+07	2.6858e+06	3.27495e+07	7.37337e+06	1.17738e+06	518911	1.57288e+06	5.05979e+07	2.1606e+07	1.73585e+07	1.41074e+07	859812	4.4828e+07	2.2166e+06	1.14002e+06	581495	764079
sp|O15143|ARC1B_HUMAN	11	11	367.34	0.0019008	0.0301221	4.51516	0.990365	Low infection	Hi infection	41833	Actin-related protein 2/3 complex subunit 1B OS=Homo sapiens GN=ARPC1B PE=1 SV=3; TOPep_Count=19	2.55686e+06	1.92396e+06	862422	1.94533e+06	880892	3.12428e+06	1.54068e+06	271070	407290	539860	3.6857e+06	2.17965e+06	1.20665e+06	1.94533e+06	282002	4.27656e+06	463164	262469	456413	262255
sp|P01621|KV303_HUMAN	4	1	153.18	0.00194678	0.0301221	8.70368	0.989922	Hi infection	Low infection	10947	Ig kappa chain V-III region NG9 (Fragment) OS=Homo sapiens PE=1 SV=1; TOPep_Count=7	419372	1.24541e+06	477179	127082	1.00037e+06	516549	324812	3.07291e+06	3.19899e+06	9.06189e+06	604523	1.41092e+06	667641	127082	320250	707060	97645.9	2.9754e+06	3.58481e+06	4.40211e+06
sp|P07737|PROF1_HUMAN	16	16	814.13	0.00195369	0.0301221	20.6763	0.989856	Low infection	Hi infection	15327	Profilin-1 OS=Homo sapiens GN=PFN1 PE=1 SV=2; TOPep_Count=9	1.19257e+08	5.47451e+07	3.86342e+07	5.43597e+07	7.60676e+06	1.16418e+08	1.9999e+07	1.6907e+06	1.14043e+06	5.68834e+06	1.71909e+08	6.20206e+07	5.40547e+07	5.43597e+07	2.43517e+06	1.59355e+08	6.01215e+06	1.63705e+06	1.27798e+06	2.7633e+06
sp|P01768|HV307_HUMAN	6	3	216.57	0.00197542	0.0301221	4.50007	0.989644	Hi infection	Low infection	13884	Ig heavy chain V-III region CAM OS=Homo sapiens PE=1 SV=1; TOPep_Count=8	1.01471e+06	1.87951e+06	1.09061e+06	372052	847304	1.01147e+06	355359	3.67002e+06	4.13901e+06	4.86383e+06	1.46271e+06	2.12929e+06	1.52591e+06	372052	271250	1.38451e+06	106829	3.55357e+06	4.6382e+06	2.36276e+06
sp|ALBU_HUMAN|	82	76	5797.48	0.00206073	0.0306552	4.49222	0.988802	Low infection	Hi infection	71428	; TOPep_Count=42	9.22941e+08	3.5329e+08	8.09528e+08	4.862e+08	3.54149e+08	8.7049e+08	4.87941e+08	8.23709e+07	2.66371e+08	6.00156e+07	1.33042e+09	4.00241e+08	1.13264e+09	4.862e+08	1.13375e+08	1.19154e+09	1.46686e+08	7.97571e+07	2.98498e+08	2.91546e+07
sp|P41218|MNDA_HUMAN	19	18	779.78	0.00208907	0.0306552	16.5813	0.988518	Low infection	Hi infection	46203	Myeloid cell nuclear differentiation antigen OS=Homo sapiens GN=MNDA PE=1 SV=1; TOPep_Count=28	7.6113e+06	3.75479e+06	3.14145e+06	4.22662e+06	601627	5.4814e+06	2.22117e+06	10969.3	11999.9	675881	1.09717e+07	4.25379e+06	4.39533e+06	4.22662e+06	192600	7.50302e+06	667736	10621.3	13447.2	328331
sp|Q9UL26|RB22A_HUMAN	2	2	74.22	0.00212004	0.0306552	6.90414	0.988205	Low infection	Hi infection	22180	Ras-related protein Rab-22A OS=Homo sapiens GN=RAB22A PE=1 SV=2; TOPep_Count=14	243538	263244	408054	183802	57925.1	209964	122012	18949.2	55010.8	18440.5	351059	298229	570925	183802	18543.7	287402	36679.6	18347.9	61645.5	8958.07
sp|O00764|PDXK_HUMAN	2	2	88.4	0.00219733	0.0308939	14.274	0.987415	Low infection	Hi infection	35419	Pyridoxal kinase OS=Homo sapiens GN=PDXK PE=1 SV=1; TOPep_Count=18	1.40632e+06	802344	641091	548031	118460	1.43789e+06	283442	79767.4	42355.7	35132.9	2.0272e+06	908974	896976	548031	37922.8	1.96821e+06	85209	77236.3	47464.1	17067
sp|P52565|GDIR1_HUMAN	6	6	251.06	0.00221021	0.0308939	8.68556	0.987282	Low infection	Hi infection	23361	Rho GDP-dissociation inhibitor 1 OS=Homo sapiens GN=ARHGDIA PE=1 SV=3; TOPep_Count=12	3.97313e+06	1.98694e+06	1.08803e+06	1.7449e+06	664673	4.10842e+06	1.16439e+06	86662.3	240769	399415	5.72726e+06	2.251e+06	1.52231e+06	1.7449e+06	212784	5.62367e+06	350043	83912.4	269807	194029
sp|P12724|ECP_HUMAN	8	8	347.59	0.00226285	0.030894	166.914	0.986735	Low infection	Hi infection	18998	Eosinophil cationic protein OS=Homo sapiens GN=RNASE3 PE=1 SV=2; TOPep_Count=10	4.9729e+07	4.17087e+06	1.653e+07	1.56825e+07	346751	2.36371e+07	3.30083e+06	104545	45817.9	140798	7.16842e+07	4.72517e+06	2.31278e+07	1.56825e+07	111006	3.23548e+07	992306	101227	51343.9	68397.4
sp|P05109|S10A8_HUMAN	16	16	787.56	0.0022839	0.030894	10.3672	0.986514	Low infection	Hi infection	10996	Protein S100-A8 OS=Homo sapiens GN=S100A8 PE=1 SV=1; TOPep_Count=8	5.09531e+08	2.19233e+08	1.92666e+08	7.63879e+07	4.59822e+07	1.03346e+08	1.39751e+08	1.71362e+07	1.35827e+07	2.24802e+07	7.34487e+08	2.48369e+08	2.69566e+08	7.63879e+07	1.47204e+07	1.41462e+08	4.20125e+07	1.65925e+07	1.52208e+07	1.09205e+07
sp|P0C0S8|H2A1_HUMAN	4	1	166.92	0.00237493	0.0316155	15.8311	0.98555	Low infection	Hi infection	14194	Histone H2A type 1 OS=Homo sapiens GN=HIST1H2AG PE=1 SV=2; TOPep_Count=7	5.10239e+07	3.20275e+07	1.72644e+07	3.59033e+07	5.33557e+06	4.43116e+07	5.91627e+06	1.88374e+06	1.61219e+06	1.6959e+06	7.35507e+07	3.62839e+07	2.41553e+07	3.59033e+07	1.70809e+06	6.06543e+07	1.77857e+06	1.82397e+06	1.80664e+06	823837
sp|P28065|PSB9_HUMAN	4	4	200.64	0.00243743	0.031918	29.7127	0.984879	Low infection	Hi infection	23475	Proteasome subunit beta type-9 OS=Homo sapiens GN=PSMB9 PE=1 SV=2; TOPep_Count=9	534096	209016	123777	132572	23809	566377	103378	1607.56	9932.78	12879.6	769897	236794	173181	132572	7622.04	775265	31077.8	1556.55	11130.7	6256.69
sp|P17213|BPI_HUMAN	14	14	584.01	0.00247378	0.031918	5.50808	0.984485	Low infection	Hi infection	54204	Bactericidal permeability-increasing protein OS=Homo sapiens GN=BPI PE=1 SV=4; TOPep_Count=23	5.09877e+06	1.74118e+06	2.49665e+06	2.91238e+06	3.32336e+06	4.78827e+06	1.05807e+06	478545	270847	917147	7.34986e+06	1.97258e+06	3.49317e+06	2.91238e+06	1.06392e+06	6.55426e+06	318079	463360	303513	445534
sp|Q02880|TOP2B_HUMAN	1	1	35.42	0.00259998	0.0325725	557.551	0.983099	Low infection	Hi infection	184233	DNA topoisomerase 2-beta OS=Homo sapiens GN=TOP2B PE=1 SV=3; TOPep_Count=100	262955	26875.9	61651.4	81076.2	4169.37	404815	2745.82	579.718	69.2598	0	379048	30447.7	86259	81076.2	1334.75	554117	825.456	561.323	77.6131	0
sp|Q13185|CBX3_HUMAN	1	1	50.42	0.00260218	0.0325725	45.5813	0.983075	Low infection	Hi infection	21080	Chromobox protein homolog 3 OS=Homo sapiens GN=CBX3 PE=1 SV=4; TOPep_Count=10	2.50045e+06	1.48328e+06	802034	1.0618e+06	55422.7	1.8451e+06	302519	55999.8	8612.17	11082.7	3.60439e+06	1.68041e+06	1.12216e+06	1.0618e+06	17742.6	2.52561e+06	90944.1	54222.8	9650.86	5383.78
sp|P06889|LV405_HUMAN	2	2	40.42	0.00275512	0.0339797	7.67681	0.98136	Hi infection	Low infection	11490	Ig lambda chain V-IV region MOL OS=Homo sapiens PE=1 SV=1; TOPep_Count=3	85168.3	158632	131749	45433.3	80128.3	158900	42855.8	883731	1.20888e+06	219872	122770	179714	184336	45433.3	25651.7	217505	12883.4	855689	1.35467e+06	106810
sp|P26583|HMGB2_HUMAN	8	6	344.49	0.00290369	0.0349396	58.2478	0.979662	Low infection	Hi infection	24301	High mobility group protein B2 OS=Homo sapiens GN=HMGB2 PE=1 SV=2; TOPep_Count=13	1.58457e+06	1.0405e+06	926066	207498	28925.2	606744	173343	8273.1	21975.4	3359.05	2.28415e+06	1.17879e+06	1.2957e+06	207498	9259.89	830520	52110.7	8010.58	24625.8	1631.77
sp|O14818|PSA7_HUMAN	6	6	241.37	0.00291627	0.0349396	8.16012	0.979517	Low infection	Hi infection	28152	Proteasome subunit alpha type-7 OS=Homo sapiens GN=PSMA7 PE=1 SV=1; TOPep_Count=16	1.05716e+06	615057	304724	483071	311794	1.21697e+06	149227	69225	61050.4	87053.3	1.52389e+06	696797	426352	483071	99815.4	1.66581e+06	44861.2	67028.4	68413.5	42289
sp|P04908|H2A1B_HUMAN	4	1	159.45	0.00305424	0.0357878	14.5173	0.977912	Low infection	Hi infection	14238	Histone H2A type 1-B/E OS=Homo sapiens GN=HIST1H2AB PE=1 SV=2; TOPep_Count=7	1.03777e+07	6.69503e+06	3.40799e+06	7.36991e+06	1.18516e+06	9.04138e+06	1.09626e+06	394604	340763	421088	1.49595e+07	7.58479e+06	4.76826e+06	7.36991e+06	379409	1.2376e+07	329560	382083	381862	204557
sp|Q562R1|ACTBL_HUMAN	14	1	503.32	0.00310987	0.0357878	4.67865	0.977259	Low infection	Hi infection	42429	Beta-actin-like protein 2 OS=Homo sapiens GN=ACTBL2 PE=1 SV=2; TOPep_Count=24	168799	169222	134613	149643	48730.9	303174	105868	34019.3	23479.6	41435.2	243323	191711	188343	149643	15600.4	414989	31826.4	32939.8	26311.5	20128.5
sp|P13645|K1C10_HUMAN	46	38	3288.41	0.00314008	0.0357878	5.44185	0.976903	Hi infection	Low infection	59131	Keratin, type I cytoskeletal 10 OS=Homo sapiens GN=KRT10 PE=1 SV=6; TOPep_Count=28	1.20413e+07	6.46411e+07	2.53273e+07	1.52871e+07	7.26854e+07	1.68647e+07	3.60404e+07	2.50758e+08	2.01305e+08	1.14404e+08	1.73575e+07	7.32318e+07	3.54364e+07	1.52871e+07	2.3269e+07	2.30847e+07	1.08346e+07	2.42801e+08	2.25584e+08	5.55753e+07
sp|P59998|ARPC4_HUMAN	6	6	320.15	0.00315775	0.0357878	7.32955	0.976694	Low infection	Hi infection	19879	Actin-related protein 2/3 complex subunit 4 OS=Homo sapiens GN=ARPC4 PE=1 SV=3; TOPep_Count=13	2.73343e+06	1.81715e+06	1.029e+06	2.28169e+06	651314	4.24115e+06	957014	178761	98255.2	524674	3.94024e+06	2.05864e+06	1.43971e+06	2.28169e+06	208507	5.80535e+06	287700	173089	110105	254878
sp|O75368|SH3L1_HUMAN	6	6	316.62	0.00329366	0.0368304	16.173	0.975078	Low infection	Hi infection	12877	SH3 domain-binding glutamic acid-rich-like protein OS=Homo sapiens GN=SH3BGRL PE=1 SV=1; TOPep_Count=8	1.27528e+06	758859	385999	763576	92870.3	1.77873e+06	363443	27556.2	16780.9	99255.6	1.83831e+06	859709	540067	763576	29730.8	2.43475e+06	109259	26681.8	18804.8	48216.7
sp|P14550|AK1A1_HUMAN	7	7	259.6	0.00336123	0.0370914	2.41301	0.974268	Low infection	Hi infection	37003	Alcohol dehydrogenase [NADP(+)] OS=Homo sapiens GN=AKR1A1 PE=1 SV=3; TOPep_Count=23	437502	224024	204678	250895	225813	374552	187086	143658	102690	91916.5	630657	253797	286373	250895	72290.2	512692	56242.3	139100	115075	44651.5
sp|P06733|ENOA_HUMAN	33	33	1503.49	0.00348724	0.0378284	4.42153	0.972747	Low infection	Hi infection	47592	Alpha-enolase OS=Homo sapiens GN=ENO1 PE=1 SV=2; TOPep_Count=29	1.72093e+07	2.72072e+07	1.18923e+07	2.28662e+07	5.8246e+06	2.56509e+07	1.13727e+07	4.42404e+06	3.25812e+06	4.14535e+06	2.48072e+07	3.0823e+07	1.66391e+07	2.28662e+07	1.86464e+06	3.51113e+07	3.41888e+06	4.28366e+06	3.65107e+06	2.01374e+06
sp|Q9H4G4|GAPR1_HUMAN	3	3	74.06	0.00351823	0.0378284	26.8849	0.972371	Low infection	Hi infection	17433	Golgi-associated plant pathogenesis-related protein 1 OS=Homo sapiens GN=GLIPR2 PE=1 SV=3; TOPep_Count=10	1.43702e+06	181643	1.36105e+06	186128	74138.5	753875	235325	33012.2	13503.7	20901.4	2.07146e+06	205783	1.90431e+06	186128	23734.2	1.03191e+06	70744.1	31964.7	15132.4	10153.5
sp|GELS_HUMAN|	36	36	1803.53	0.00361468	0.0379185	3.38358	0.971197	Low infection	Hi infection	86154	; TOPep_Count=36	2.82316e+07	1.6246e+07	1.27045e+07	1.48364e+07	8.78092e+06	2.93003e+07	1.18488e+07	4.2455e+06	4.17178e+06	7.02898e+06	4.06957e+07	1.84051e+07	1.77754e+07	1.48364e+07	2.81106e+06	4.01067e+07	3.56203e+06	4.11079e+06	4.67493e+06	3.41456e+06
sp|P08107|HSP71_HUMAN	26	22	1293.66	0.00361882	0.0379185	4.82057	0.971146	Low infection	Hi infection	70405	Heat shock 70 kDa protein 1A/1B OS=Homo sapiens GN=HSPA1A PE=1 SV=5; TOPep_Count=36	8.19379e+06	7.66624e+06	3.85809e+06	6.22241e+06	2.25563e+06	1.00294e+07	2.68722e+06	1.10818e+06	949239	1.57992e+06	1.18113e+07	8.68507e+06	5.39801e+06	6.22241e+06	722100	1.37283e+07	807840	1.07302e+06	1.06372e+06	767496
sp|P33241|LSP1_HUMAN	1	1	14.25	0.00366224	0.0379185	22.9657	0.970615	Low infection	Hi infection	37508	Lymphocyte-specific protein 1 OS=Homo sapiens GN=LSP1 PE=1 SV=1; TOPep_Count=19	66075.9	225616	64768	81255.2	11457.8	29381.1	77516.9	0	0	10377	95248.1	255599	90619.5	81255.2	3668.03	40217.3	23303.4	0	0	5040.98
sp|P61970|NTF2_HUMAN	2	2	63.9	0.00397785	0.0406839	6.0396	0.966721	Low infection	Hi infection	14751	Nuclear transport factor 2 OS=Homo sapiens GN=NUTF2 PE=1 SV=1; TOPep_Count=8	486703	200242	119944	211513	151450	511368	97950	39904.7	22623.6	63722.1	701580	226854	167819	211513	48484.2	699969	29446	38638.5	25352.1	30955.1
sp|UBE2I_HUMAN|	1	1	29.47	0.00416803	0.0421155	32.9635	0.964349	Low infection	Hi infection	18334	; TOPep_Count=7	422572	163933	193558	158690	12921.7	620254	471843	16295.3	4882.12	5394.49	609136	185720	270815	158690	4136.65	849013	141847	15778.2	5470.94	2620.55
sp|Q9Y333|LSM2_HUMAN	1	1	24.82	0.00422088	0.0421417	17.8373	0.963688	Low infection	Hi infection	11053	U6 snRNA-associated Sm-like protein LSm2 OS=Homo sapiens GN=LSM2 PE=1 SV=1; TOPep_Count=7	315406	75892	64115.1	83225.3	21677.1	375788	227568	17709.1	2201.16	8048.96	454656	85977.9	89706	83225.3	6939.56	514384	68412.2	17147.2	2466.63	3910.05
sp|P11142|HSP7C_HUMAN	25	19	1166.82	0.00443558	0.0430176	3.70014	0.96099	Low infection	Hi infection	71193	Heat shock cognate 71 kDa protein OS=Homo sapiens GN=HSPA8 PE=1 SV=1; TOPep_Count=37	5.57255e+06	3.49144e+06	1.92293e+06	2.4369e+06	1.66328e+06	5.58895e+06	2.16255e+06	715236	735343	1.19472e+06	8.03281e+06	3.95544e+06	2.69046e+06	2.4369e+06	532472	7.65023e+06	650112	692541	824031	580374
sp|P02778|CXL10_HUMAN	3	3	117.63	0.00444479	0.0430176	6.80666	0.960874	Low infection	Hi infection	11327	C-X-C motif chemokine 10 OS=Homo sapiens GN=CXCL10 PE=1 SV=2; TOPep_Count=5	29654.6	21704	27017.6	7725.27	15549	36574.2	13588	341.496	2182.47	7034.69	42746.9	24588.4	37801.4	7725.27	4977.75	50063.3	4084.85	330.66	2445.7	3417.33
sp|Q9UN76|S6A14_HUMAN	1	1	31.93	0.00451072	0.0430176	10.3799	0.960042	Hi infection	Low infection	73357	Sodium- and chloride-dependent neutral and basic amino acid transporter B(0+) OS=Homo sapiens GN=SLC6A14 PE=2 SV=1; TOPep_Count=19	0	0	0	0	0	24143.7	0	30391.9	57326.3	19685.7	0	0	0	0	0	33048.2	0	29427.5	64240.3	9563
sp|Q9NYL9|TMOD3_HUMAN	3	3	87.11	0.00451378	0.0430176	12.6274	0.960004	Low infection	Hi infection	39852	Tropomodulin-3 OS=Homo sapiens GN=TMOD3 PE=1 SV=1; TOPep_Count=23	356834	227496	62218.6	68606.7	49355	489162	89885.8	12396	8763.07	24440.9	514374	257729	87052.5	68606.7	15800.1	669572	27021.7	12002.6	9819.96	11873
sp|P61916|NPC2_HUMAN	4	4	116.44	0.00461319	0.043352	5.61815	0.958748	Low infection	Hi infection	17013	Epididymal secretory protein E1 OS=Homo sapiens GN=NPC2 PE=1 SV=1; TOPep_Count=10	2.52921e+06	1.13358e+06	621190	692439	397324	1.36541e+06	657619	83499	120047	360704	3.64585e+06	1.28423e+06	869133	692439	127196	1.86899e+06	197695	80849.5	134526	175224
sp|Q8TDL5|BPIB1_HUMAN	35	35	1786.22	0.00472489	0.043352	7.2336	0.957334	Hi infection	Low infection	52691	BPI fold-containing family B member 1 OS=Homo sapiens GN=BPIFB1 PE=1 SV=1; TOPep_Count=28	3.49532e+07	9.61876e+07	2.40492e+07	3.71225e+07	1.0484e+07	3.56972e+07	4.77503e+06	3.04275e+08	1.70031e+08	2.79854e+08	5.03849e+07	1.08971e+08	3.36482e+07	3.71225e+07	3.35627e+06	4.88628e+07	1.43548e+06	2.9462e+08	1.90538e+08	1.35948e+08
sp|Q6DCA0|AMERL_HUMAN	1	1	14.41	0.00474434	0.043352	219.236	0.957088	Hi infection	Low infection	35159	AMMECR1-like protein OS=Homo sapiens GN=AMMECR1L PE=1 SV=1; TOPep_Count=16	0	6804.96	0	0	31291.6	13.3166	0	1.31031e+06	1.38812e+06	882303	0	7709.33	0	0	10017.5	18.2279	0	1.26873e+06	1.55554e+06	428608
sp|P22392|NDKB_HUMAN	8	8	297.52	0.00478704	0.043352	5.11184	0.956547	Low infection	Hi infection	17512	Nucleoside diphosphate kinase B OS=Homo sapiens GN=NME2 PE=1 SV=1; TOPep_Count=12	2.71118e+06	1.58132e+06	1.13103e+06	941568	463365	2.4607e+06	805736	230643	247028	368674	3.90816e+06	1.79148e+06	1.58247e+06	941568	148338	3.36825e+06	242223	223325	276822	179096
sp|Q5QNW6|H2B2F_HUMAN	8	2	364.65	0.00480733	0.043352	16.228	0.95629	Low infection	Hi infection	14023	Histone H2B type 2-F OS=Homo sapiens GN=HIST2H2BF PE=1 SV=3; TOPep_Count=11	1.10719e+08	6.44443e+07	4.16817e+07	1.02237e+08	9.39805e+06	1.13108e+08	1.21015e+07	4.29077e+06	4.20552e+06	3.48539e+06	1.59602e+08	7.30088e+07	5.83186e+07	1.02237e+08	3.00862e+06	1.54824e+08	3.63798e+06	4.15462e+06	4.71273e+06	1.69314e+06
sp|P02533|K1C14_HUMAN	46	20	2283.28	0.00498356	0.0436938	4.60127	0.954053	Hi infection	Low infection	51983	Keratin, type I cytoskeletal 14 OS=Homo sapiens GN=KRT14 PE=1 SV=4; TOPep_Count=35	1.49823e+06	5.05922e+06	3.15578e+06	1.76329e+06	8.97691e+06	1.80574e+06	3.15513e+06	1.27426e+07	2.71377e+07	1.0236e+07	2.1597e+06	5.73158e+06	4.41537e+06	1.76329e+06	2.8738e+06	2.47173e+06	948503	1.23382e+07	3.04108e+07	4.97248e+06
sp|P06899|H2B1J_HUMAN	8	2	357.75	0.00499787	0.0436938	16.4121	0.953871	Low infection	Hi infection	14007	Histone H2B type 1-J OS=Homo sapiens GN=HIST1H2BJ PE=1 SV=3; TOPep_Count=11	5.50993e+07	2.88299e+07	1.97878e+07	4.6105e+07	4.71692e+06	5.4022e+07	5.13464e+06	1.92193e+06	1.90887e+06	1.74945e+06	7.94255e+07	3.26614e+07	2.7686e+07	4.6105e+07	1.51004e+06	7.39462e+07	1.54359e+06	1.86094e+06	2.1391e+06	849854
sp|Q6P4A8|PLBL1_HUMAN	10	10	353.95	0.00500152	0.0436938	5.89705	0.953825	Low infection	Hi infection	63610	Phospholipase B-like 1 OS=Homo sapiens GN=PLBD1 PE=1 SV=2; TOPep_Count=23	711721	304603	199679	310216	243640	970248	156006	75296.1	41619.6	93560.8	1.02594e+06	345084	279379	310216	77997.2	1.32809e+06	46898.9	72906.9	46639.2	45450.2
sp|P13284|GILT_HUMAN	1	1	28.97	0.00509782	0.0437882	50.5031	0.9526	Low infection	Hi infection	28683	Gamma-interferon-inducible lysosomal thiol reductase OS=Homo sapiens GN=IFI30 PE=1 SV=3; TOPep_Count=7	192738	30013.7	584150	146623	6409.72	36937.3	9505.88	0	0	8540.16	277831	34002.5	817309	146623	2051.96	50560.4	2857.69	0	0	4148.66
sp|Q99439|CNN2_HUMAN	4	4	136.65	0.00515423	0.0437882	8.54753	0.951883	Low infection	Hi infection	34185	Calponin-2 OS=Homo sapiens GN=CNN2 PE=1 SV=4; TOPep_Count=16	1.88233e+06	622368	520680	710056	314193	2.43594e+06	307912	117112	96420.8	127091	2.71338e+06	705080	728505	710056	100583	3.33435e+06	92565.4	113396	108050	61738.5
sp|P04220|MUCB_HUMAN	17	2	966.52	0.00526314	0.0437882	17.0339	0.950498	Hi infection	Low infection	43654	Ig mu heavy chain disease protein OS=Homo sapiens PE=1 SV=1; TOPep_Count=23	2.57159e+06	3.40072e+06	2.7889e+06	2.804e+06	2.31101e+06	3.67558e+06	1.23972e+06	9.26439e+06	8.70242e+06	1.19216e+08	3.70694e+06	3.85267e+06	3.90206e+06	2.804e+06	739831	5.03119e+06	372688	8.97042e+06	9.752e+06	5.79132e+07
sp|P02538|K2C6A_HUMAN	52	3	2591.19	0.00528929	0.0437882	5.93984	0.950165	Hi infection	Low infection	60404	Keratin, type II cytoskeletal 6A OS=Homo sapiens GN=KRT6A PE=1 SV=3; TOPep_Count=36	9.94473e+06	5.34618e+06	1.13541e+07	8.75288e+06	9.20858e+06	6.35662e+06	5.4098e+06	5.51735e+07	7.74282e+07	1.09037e+07	1.43353e+07	6.05668e+06	1.5886e+07	8.75288e+06	2.94797e+06	8.70104e+06	1.62631e+06	5.34228e+07	8.67666e+07	5.29685e+06
sp|P48668|K2C6C_HUMAN	50	1	2498.47	0.00528929	0.0437882	5.93984	0.950165	Hi infection	Low infection	60384	Keratin, type II cytoskeletal 6C OS=Homo sapiens GN=KRT6C PE=1 SV=3; TOPep_Count=36	956031	513951	1.09152e+06	841452	885261	611089	520068	5.30407e+06	7.44351e+06	1.04822e+06	1.37811e+06	582255	1.52719e+06	841452	283401	836469	156344	5.13577e+06	8.34125e+06	509209
sp|P52597|HNRPF_HUMAN	5	3	199.58	0.00535694	0.0437882	1.9498	0.949304	Low infection	Hi infection	46096	Heterogeneous nuclear ribonucleoprotein F OS=Homo sapiens GN=HNRNPF PE=1 SV=3; TOPep_Count=21	425395	246708	376945	306851	272010	301191	223517	155063	106039	212049	613205	279495	527400	306851	87079.2	412275	67194.4	150142	118828	103010
sp|P28066|PSA5_HUMAN	5	4	175.39	0.00542859	0.0437882	9.39539	0.948392	Low infection	Hi infection	26676	Proteasome subunit alpha type-5 OS=Homo sapiens GN=PSMA5 PE=1 SV=3; TOPep_Count=11	779276	487217	244651	359362	96755.1	1.1163e+06	163979	60794.7	44080.3	43261.8	1.12332e+06	551968	342301	359362	30974.5	1.52801e+06	49295.7	58865.6	49396.7	21015.8
sp|CATG_HUMAN|	14	14	821.52	0.00543001	0.0437882	41.7206	0.948374	Low infection	Hi infection	29272	; TOPep_Count=16	1.04471e+08	3.65773e+07	5.05884e+07	4.5575e+07	2.24217e+06	8.97989e+07	6.92592e+06	1.14535e+06	353618	1.95439e+06	1.50594e+08	4.14383e+07	7.07803e+07	4.5575e+07	717790	1.22918e+08	2.08209e+06	1.10901e+06	396267	949412
sp|Q9UMS4|PRP19_HUMAN	1	1	22.1	0.00559536	0.0440374	26.7529	0.946269	Low infection	Hi infection	55714	Pre-mRNA-processing factor 19 OS=Homo sapiens GN=PRPF19 PE=1 SV=1; TOPep_Count=19	145960	73757.3	7444.46	12054.8	151452	163568	20051.3	527.842	197.515	8474.53	210401	83559.5	10415.8	12054.8	48484.8	223894	6027.87	511.092	221.336	4116.78
sp|P08236|BGLR_HUMAN	1	1	32.64	0.00561931	0.0440374	49.1553	0.945964	Low infection	Hi infection	75138	Beta-glucuronidase OS=Homo sapiens GN=GUSB PE=1 SV=2; TOPep_Count=28	321793	100861	68659.2	113619	20779.9	421715	7101.49	1606.36	4897.75	2690.02	463863	114265	96063.9	113619	6652.33	577249	2134.87	1555.39	5488.45	1306.77
sp|O75874|IDHC_HUMAN	11	10	302.93	0.0057031	0.0440374	4.6238	0.944898	Low infection	Hi infection	47026	Isocitrate dehydrogenase [NADP] cytoplasmic OS=Homo sapiens GN=IDH1 PE=1 SV=2; TOPep_Count=29	490608	170689	151581	250096	119297	532045	143336	71348.5	53355.1	47478.7	707209	193373	212083	250096	38190.9	728271	43090.2	69084.5	59790.2	23064.3
sp|Q96P63|SPB12_HUMAN	3	3	100.62	0.00576863	0.0440374	17.2222	0.944065	Hi infection	Low infection	46757	Serpin B12 OS=Homo sapiens GN=SERPINB12 PE=1 SV=1; TOPep_Count=20	1407.76	75085.9	6766.61	7405.94	8924.38	15337.5	13864.8	396357	501107	53148.3	2029.28	85064.7	9467.44	7405.94	2856.99	20994.3	4168.09	383780	561544	25818.6
sp|P30740|ILEU_HUMAN	26	25	1462.97	0.00577042	0.0440374	12.9461	0.944042	Low infection	Hi infection	42940	Leukocyte elastase inhibitor OS=Homo sapiens GN=SERPINB1 PE=1 SV=1; TOPep_Count=21	3.11061e+07	1.15237e+07	1.34032e+07	1.37657e+07	2.08292e+06	3.5552e+07	5.04469e+06	723735	734376	2.26541e+06	4.48393e+07	1.30552e+07	1.87529e+07	1.37657e+07	666812	4.86641e+07	1.51655e+06	700770	822947	1.1005e+06
sp|RETBP_HUMAN|	9	9	437.51	0.00577598	0.0440374	1.61935	0.943971	Low infection	Hi infection	23448	; TOPep_Count=10	3.25565e+06	2.39111e+06	2.97813e+06	3.3511e+06	4.29009e+06	3.89844e+06	3.84768e+06	2.2251e+06	1.80037e+06	2.32952e+06	4.693e+06	2.70889e+06	4.16683e+06	3.3511e+06	1.3734e+06	5.33624e+06	1.1567e+06	2.1545e+06	2.01751e+06	1.13164e+06
sp|P28482|MK01_HUMAN	2	2	47.84	0.00582937	0.0440441	206.637	0.943292	Low infection	Hi infection	41873	Mitogen-activated protein kinase 1 OS=Homo sapiens GN=MAPK1 PE=1 SV=3; TOPep_Count=23	104848	46019.3	14251.8	27721.4	205.125	61973	15391.2	13.765	311.453	235.62	151138	52135.2	19940.3	27721.4	65.6672	84829.6	4626.96	13.3283	349.017	114.46
sp|Q96QA5|GSDMA_HUMAN	1	1	18.19	0.00608195	0.0455421	10.7107	0.940083	Hi infection	Low infection	49730	Gasdermin-A OS=Homo sapiens GN=GSDMA PE=1 SV=4; TOPep_Count=26	0	0	0	0	27332.1	0	0	65610.4	55064.6	4787.26	0	0	0	0	8749.91	0	0	63528.5	61705.8	2325.57
sp|P52790|HXK3_HUMAN	18	17	750.06	0.00623339	0.0461276	17.8964	0.938162	Low infection	Hi infection	100727	Hexokinase-3 OS=Homo sapiens GN=HK3 PE=1 SV=2; TOPep_Count=40	2.19471e+06	753409	1.31976e+06	1.35585e+06	80940.8	1.55737e+06	356767	37086.1	52244.5	93119.8	3.16366e+06	853535	1.84653e+06	1.35585e+06	25911.8	2.13175e+06	107252	35909.3	58545.6	45236
sp|P52209|6PGD_HUMAN	21	21	975.08	0.00631111	0.0461276	9.39695	0.937178	Low infection	Hi infection	53730	6-phosphogluconate dehydrogenase, decarboxylating OS=Homo sapiens GN=PGD PE=1 SV=3; TOPep_Count=28	1.32329e+07	8.6562e+06	7.49937e+06	9.68745e+06	1.23247e+06	1.9042e+06	4.06242e+06	718026	536827	855633	1.90751e+07	9.80659e+06	1.04927e+07	9.68745e+06	394554	2.6065e+06	1.22126e+06	695242	601572	415652
sp|P0C0S5|H2AZ_HUMAN	4	2	99.27	0.00632513	0.0461276	15.6584	0.937	Low infection	Hi infection	13656	Histone H2A.Z OS=Homo sapiens GN=H2AFZ PE=1 SV=2; TOPep_Count=6	1.50807e+06	1.24756e+06	596981	1.41955e+06	146369	1.42738e+06	133693	72550.1	59675.7	45121.1	2.17388e+06	1.41336e+06	835261	1.41955e+06	46857.6	1.95382e+06	40191.3	70248	66873	21919.1
sp|P46926|GNPI1_HUMAN	1	1	30.76	0.00641128	0.0463528	Infinity	0.93591	Low infection	Hi infection	32930	Glucosamine-6-phosphate isomerase 1 OS=Homo sapiens GN=GNPDA1 PE=1 SV=1; TOPep_Count=18	133095	81977.5	29352	38061.9	6002.06	249070	0	0	0	0	191856	92872.2	41067.6	38061.9	1921.46	340931	0	0	0	0
sp|Q7Z5L0|VMO1_HUMAN	6	6	360.06	0.00649105	0.0465284	5.24453	0.934901	Hi infection	Low infection	22144	Vitelline membrane outer layer protein 1 homolog OS=Homo sapiens GN=VMO1 PE=1 SV=1; TOPep_Count=9	4.12089e+06	2.3334e+06	1.82201e+06	1.52105e+06	5.63587e+06	2.43352e+06	432958	1.13891e+07	1.95858e+07	1.01565e+07	5.94024e+06	2.6435e+06	2.54925e+06	1.52105e+06	1.80423e+06	3.33103e+06	130157	1.10277e+07	2.1948e+07	4.93386e+06
sp|Q16851|UGPA_HUMAN	9	9	277.91	0.00659515	0.0465531	3.67803	0.933587	Low infection	Hi infection	57187	UTP--glucose-1-phosphate uridylyltransferase OS=Homo sapiens GN=UGP2 PE=1 SV=5; TOPep_Count=31	1.00007e+06	917731	971535	942424	264060	886535	379835	181421	178856	264535	1.4416e+06	1.0397e+06	1.35931e+06	942424	84534.3	1.2135e+06	114187	175665	200428	128507
sp|Q6XQN6|PNCB_HUMAN	3	3	90.46	0.00660552	0.0465531	4.36716	0.933456	Low infection	Hi infection	58223	Nicotinate phosphoribosyltransferase OS=Homo sapiens GN=NAPRT PE=1 SV=2; TOPep_Count=24	581173	608382	397275	432693	399820	127312	788489	80009.7	59547.1	187738	837758	689234	555843	432693	127995	174266	237038	77470.9	66729	91199.8
sp|TRFE_HUMAN|	66	66	3985.74	0.00667514	0.0466107	3.86256	0.932577	Low infection	Hi infection	79391	; TOPep_Count=43	1.02485e+08	3.78367e+07	1.00799e+08	5.11091e+07	3.67874e+07	1.12277e+08	3.48123e+07	1.61976e+07	2.62904e+07	1.03385e+07	1.47732e+08	4.28651e+07	1.41032e+08	5.11091e+07	1.17769e+07	1.53686e+08	1.04654e+07	1.56837e+07	2.94612e+07	5.02225e+06
sp|Q03518|TAP1_HUMAN	1	1	44.33	0.00672484	0.0466107	Infinity	0.931951	Low infection	Hi infection	87844	Antigen peptide transporter 1 OS=Homo sapiens GN=TAP1 PE=1 SV=2; TOPep_Count=32	64000.1	0	723997	20059.6	24194.6	29318.7	12844.1	0	0	0	92255.9	0	1.01297e+06	20059.6	7745.5	40131.9	3861.24	0	0	0
sp|P01871|IGHM_HUMAN	25	10	1285.79	0.00687266	0.0466581	13.1976	0.930091	Hi infection	Low infection	50071	Ig mu chain C region OS=Homo sapiens GN=IGHM PE=1 SV=3; TOPep_Count=26	5.16932e+06	7.01478e+06	5.53848e+06	4.12043e+06	5.1716e+06	6.02068e+06	1.58159e+06	1.43133e+07	1.66988e+07	1.64786e+08	7.45156e+06	7.94704e+06	7.74911e+06	4.12043e+06	1.6556e+06	8.2412e+06	475461	1.38591e+07	1.87128e+07	8.00501e+07
sp|A6NJ16|IV4F8_HUMAN	1	1	25.96	0.00700898	0.0466581	4.32549	0.928379	Hi infection	Low infection	13801	Putative V-set and immunoglobulin domain-containing-like protein IGHV4OR15-8 OS=Homo sapiens GN=IGHV4OR15-8 PE=5 SV=2; TOPep_Count=6	28743.7	88336.4	49923	23028	124644	112427	73390.1	213222	214089	500492	41433.9	100076	69849.3	23028	39902.6	153892	22062.7	206456	239910	243131
sp|P62158|CALM_HUMAN	6	5	320.94	0.0070262	0.0466581	4.51639	0.928163	Low infection	Hi infection	16938	Calmodulin OS=Homo sapiens GN=CALM1 PE=1 SV=2; TOPep_Count=9	9.96851e+06	5.73326e+06	3.42905e+06	3.85783e+06	1.66879e+06	8.00741e+06	2.71818e+06	1.11572e+06	1.26414e+06	977721	1.43696e+07	6.4952e+06	4.79772e+06	3.85783e+06	534235	1.09607e+07	817146	1.08032e+06	1.4166e+06	474960
sp|P13647|K2C5_HUMAN	46	28	2009.62	0.00709367	0.0466581	4.97565	0.927318	Hi infection	Low infection	62679	Keratin, type II cytoskeletal 5 OS=Homo sapiens GN=KRT5 PE=1 SV=3; TOPep_Count=35	3.61208e+06	9.8516e+06	8.91039e+06	9.3851e+06	1.25221e+07	4.12633e+06	4.05889e+06	4.38762e+07	5.62148e+07	1.17897e+07	5.2068e+06	1.11609e+07	1.24669e+07	9.3851e+06	4.00873e+06	5.64819e+06	1.22019e+06	4.24839e+07	6.29947e+07	5.72723e+06
sp|P49721|PSB2_HUMAN	3	3	78.47	0.00714624	0.0466581	10.9323	0.92666	Low infection	Hi infection	23104	Proteasome subunit beta type-2 OS=Homo sapiens GN=PSMB2 PE=1 SV=1; TOPep_Count=12	345511	83446.6	58646.9	220871	91123.8	822799	169923	30250.7	10466	29546.7	498053	94536.5	82055.4	220871	29171.7	1.12626e+06	51082.6	29290.8	11728.3	14353.3
sp|Q15722|LT4R1_HUMAN	1	1	19.67	0.00714625	0.0466581	Infinity	0.92666	Low infection	Hi infection	37930	Leukotriene B4 receptor 1 OS=Homo sapiens GN=LTB4R PE=1 SV=2; TOPep_Count=14	85178.5	0	324593	56784.1	1.40392e+06	54481	8029.09	0	0	0	122784	0	454152	56784.1	449440	74574.4	2413.73	0	0	0
sp|P01766|HV305_HUMAN	2	1	139.82	0.00716922	0.0466581	3.1915	0.926372	Hi infection	Low infection	13443	Ig heavy chain V-III region BRO OS=Homo sapiens PE=1 SV=1; TOPep_Count=6	6.04904e+06	1.21288e+07	7.23569e+06	2.02372e+06	9.64207e+06	8.21117e+06	5.07761e+06	1.96715e+07	2.11744e+07	2.80468e+07	8.71966e+06	1.37407e+07	1.01238e+07	2.02372e+06	3.08674e+06	1.12396e+07	1.52645e+06	1.90473e+07	2.37282e+07	1.36247e+07
sp|P78417|GSTO1_HUMAN	7	7	194.65	0.00717676	0.0466581	14.9282	0.926278	Low infection	Hi infection	27944	Glutathione S-transferase omega-1 OS=Homo sapiens GN=GSTO1 PE=1 SV=2; TOPep_Count=15	2.14866e+06	1.05627e+06	508835	625899	141591	1.31569e+06	133210	40053.1	47418.5	82776.4	3.09729e+06	1.19665e+06	711932	625899	45327.8	1.80093e+06	40046.1	38782.2	53137.5	40211.3
sp|P55854|SUMO3_HUMAN	1	1	54.77	0.00732858	0.0472275	18.6322	0.924382	Low infection	Hi infection	11798	Small ubiquitin-related modifier 3 OS=Homo sapiens GN=SUMO3 PE=1 SV=2; TOPep_Count=5	1.00055e+06	884230	544581	791826	32862.9	826582	828912	50109.3	18052.4	44765.8	1.44229e+06	1.00174e+06	761946	791826	10520.5	1.13144e+06	249190	48519.3	20229.6	21746.5
sp|O15145|ARPC3_HUMAN	7	7	217.65	0.00737695	0.0472275	4.25819	0.923779	Low infection	Hi infection	20872	Actin-related protein 2/3 complex subunit 3 OS=Homo sapiens GN=ARPC3 PE=1 SV=3; TOPep_Count=12	1.36456e+06	1.80692e+06	585943	1.62613e+06	486852	2.18314e+06	709000	234553	228719	418647	1.96701e+06	2.04706e+06	819818	1.62613e+06	155857	2.98831e+06	213142	227110	256304	203371
sp|P60709|ACTB_HUMAN	37	18	2187.19	0.00757995	0.0479764	3.73904	0.921254	Low infection	Hi infection	42163	Actin, cytoplasmic 1 OS=Homo sapiens GN=ACTB PE=1 SV=1; TOPep_Count=23	1.35003e+08	1.79685e+08	1.28375e+08	1.37265e+08	3.2523e+07	8.82247e+07	8.38429e+07	2.99525e+07	2.32499e+07	3.67654e+07	1.94606e+08	2.03564e+08	1.79615e+08	1.37265e+08	1.04117e+07	1.20763e+08	2.52051e+07	2.90021e+07	2.6054e+07	1.786e+07
sp|O15511|ARPC5_HUMAN	4	3	149.92	0.00760834	0.0479764	19.1238	0.920902	Low infection	Hi infection	16478	Actin-related protein 2/3 complex subunit 5 OS=Homo sapiens GN=ARPC5 PE=1 SV=3; TOPep_Count=12	1.35617e+06	983302	338126	952919	51316.1	1.26528e+06	237194	45434.9	20584.1	50163.1	1.95491e+06	1.11398e+06	473087	952919	16427.9	1.73194e+06	71306	43993.2	23066.7	24368.4
sp|P0DJI8|SAA1_HUMAN	4	4	201.5	0.00767612	0.0480425	3.99435	0.920062	Hi infection	Low infection	13692	Serum amyloid A-1 protein OS=Homo sapiens GN=SAA1 PE=1 SV=1; TOPep_Count=8	139445	369725	138745	120481	360508	334242	351701	1.67871e+06	963901	464156	201010	418861	194124	120481	115410	457516	105729	1.62545e+06	1.08015e+06	225479
sp|P00558|PGK1_HUMAN	20	20	892.85	0.00774478	0.0481132	4.69408	0.919212	Low infection	Hi infection	45096	Phosphoglycerate kinase 1 OS=Homo sapiens GN=PGK1 PE=1 SV=3; TOPep_Count=30	8.32607e+06	8.99827e+06	6.79922e+06	1.11709e+07	1.90471e+06	2.77958e+06	5.06137e+06	1.66568e+06	1.02934e+06	1.41717e+06	1.2002e+07	1.01941e+07	9.51307e+06	1.11709e+07	609759	3.80473e+06	1.52156e+06	1.61282e+06	1.15349e+06	688435
sp|P00491|PNPH_HUMAN	11	11	620.78	0.00802817	0.049507	52.0681	0.915717	Low infection	Hi infection	32436	Purine nucleoside phosphorylase OS=Homo sapiens GN=PNP PE=1 SV=2; TOPep_Count=22	3.84687e+06	1.8679e+06	898238	2.89856e+06	96614.6	6.66823e+06	230895	53836.2	46765.3	35269.8	5.54524e+06	2.11614e+06	1.25676e+06	2.89856e+06	30929.5	9.12758e+06	69412.3	52128	52405.6	17133.4
sp|P59826|BPIB3_HUMAN	8	8	233.07	0.00815767	0.0499384	9.04146	0.914127	Hi infection	Low infection	50650	BPI fold-containing family B member 3 OS=Homo sapiens GN=BPIFB3 PE=2 SV=2; TOPep_Count=18	90700.8	231696	175588	41562.9	21595.6	248560	36339.2	671042	405318	2.20198e+06	130745	262488	245672	41562.9	6913.45	340233	10924.4	649749	454203	1.06968e+06
sp|Q96C19|EFHD2_HUMAN	10	10	447.23	0.00832359	0.0505849	12.5985	0.912096	Low infection	Hi infection	26906	EF-hand domain-containing protein D2 OS=Homo sapiens GN=EFHD2 PE=1 SV=1; TOPep_Count=16	2.54271e+06	830844	873776	862486	155254	2.72905e+06	317738	71542.8	58843.1	152363	3.6653e+06	941262	1.22254e+06	862486	49702	3.73556e+06	95519.5	69272.6	65940	74015.5
sp|Q9BRA2|TXD17_HUMAN	1	1	34.99	0.00846557	0.0510776	15.5276	0.910365	Low infection	Hi infection	14328	Thioredoxin domain-containing protein 17 OS=Homo sapiens GN=TXNDC17 PE=1 SV=1; TOPep_Count=9	483604	119485	98743.7	205760	20648.7	482467	75776.6	11119.4	14837.9	15070.7	697113	135365	138156	205760	6610.32	660408	22780.2	10766.6	16627.5	7321.07
sp|P01781|HV320_HUMAN	3	3	171.73	0.00870318	0.0517923	3.72624	0.90748	Hi infection	Low infection	12947	Ig heavy chain V-III region GAL OS=Homo sapiens PE=1 SV=1; TOPep_Count=7	812900	1.1853e+06	953394	289314	229214	1.52081e+06	471482	2.84539e+06	2.40397e+06	3.47389e+06	1.17179e+06	1.34282e+06	1.33393e+06	289314	73378.8	2.0817e+06	141738	2.75511e+06	2.69391e+06	1.68755e+06
sp|P09429|HMGB1_HUMAN	7	5	282.25	0.00870754	0.0517923	16.4742	0.907427	Low infection	Hi infection	25160	High mobility group protein B1 OS=Homo sapiens GN=HMGB1 PE=1 SV=3; TOPep_Count=11	2.41687e+06	1.65553e+06	1.77615e+06	393060	3.38206e+06	1.0357e+06	122489	86507.2	73866.8	120113	3.48391e+06	1.87555e+06	2.48509e+06	393060	1.08271e+06	1.41768e+06	36823.1	83762.2	82775.6	58349
sp|P29622|KAIN_HUMAN	5	5	164.72	0.00878884	0.0519077	7.39543	0.906444	Low infection	Hi infection	48793	Kallistatin OS=Homo sapiens GN=SERPINA4 PE=1 SV=3; TOPep_Count=25	567222	226669	366106	267489	71139.2	661238	710231	12880.9	95660.2	57783.3	817648	256792	512235	267489	22774	905112	213512	12472.2	107198	28070.1
sp|P07360|CO8G_HUMAN	6	6	273.22	0.00888559	0.0521122	4.31605	0.905277	Low infection	Hi infection	22546	Complement component C8 gamma chain OS=Homo sapiens GN=C8G PE=1 SV=3; TOPep_Count=13	760818	270721	662848	219348	773467	875753	815483	79535.2	315553	39678.8	1.09672e+06	306700	927418	219348	247612	1.19874e+06	245153	77011.4	353611	19275.3
sp|P06737|PYGL_HUMAN	30	30	1089.73	0.00907284	0.0528225	7.24875	0.903026	Low infection	Hi infection	97597	Glycogen phosphorylase, liver form OS=Homo sapiens GN=PYGL PE=1 SV=4; TOPep_Count=55	2.17049e+06	2.87445e+06	1.50818e+06	2.39454e+06	342604	3.91274e+06	760875	335476	254774	235343	3.12876e+06	3.25646e+06	2.11016e+06	2.39454e+06	109679	5.35582e+06	228736	324831	285502	114326
sp|P20618|PSB1_HUMAN	8	8	334.24	0.00913391	0.0528225	3.69373	0.902294	Low infection	Hi infection	26811	Proteasome subunit beta type-1 OS=Homo sapiens GN=PSMB1 PE=1 SV=2; TOPep_Count=15	2.3629e+06	1.22821e+06	911545	1.08995e+06	628021	3.0157e+06	941664	311655	298499	570765	3.40611e+06	1.39144e+06	1.27538e+06	1.08995e+06	201050	4.12794e+06	283086	301766	334500	277268
sp|O00182|LEG9_HUMAN	3	3	100.41	0.00919566	0.0528225	9.81226	0.901555	Low infection	Hi infection	39946	Galectin-9 OS=Homo sapiens GN=LGALS9 PE=1 SV=2; TOPep_Count=16	322097	128643	231987	126782	22294	390092	83840.1	36123.8	8160.71	12746.2	464301	145739	324583	126782	7137.05	533964	25204.3	34977.6	9144.95	6191.9
sp|P30086|PEBP1_HUMAN	6	6	254.89	0.00931412	0.0530426	2.85131	0.90014	Low infection	Hi infection	21269	Phosphatidylethanolamine-binding protein 1 OS=Homo sapiens GN=PEBP1 PE=1 SV=3; TOPep_Count=11	1.16758e+06	498505	316914	506029	583269	1.13609e+06	588776	233729	254765	232553	1.68306e+06	564755	443408	506029	186723	1.5551e+06	177000	226313	285491	112970
sp|Q86Y46|K2C73_HUMAN	10	2	482.15	0.00936181	0.0530426	5.6381	0.899572	Hi infection	Low infection	59568	Keratin, type II cytoskeletal 73 OS=Homo sapiens GN=KRT73 PE=1 SV=1; TOPep_Count=34	139128	439706	549735	609352	1.20175e+06	117340	316058	2.86543e+06	4.16885e+06	1.11618e+06	200552	498142	769157	609352	384721	160616	95014.2	2.77451e+06	4.67164e+06	542220
sp|A0M8Q6|LAC7_HUMAN	4	2	268.14	0.00942371	0.0530426	3.45397	0.898835	Hi infection	Low infection	11578	Ig lambda-7 chain C region OS=Homo sapiens GN=IGLC7 PE=1 SV=2; TOPep_Count=7	1.45802e+06	2.88996e+06	1.84501e+06	544939	1.16229e+06	2.52524e+06	593139	5.48484e+06	6.96524e+06	3.86046e+06	2.10174e+06	3.27404e+06	2.58143e+06	544939	372089	3.45659e+06	178311	5.3108e+06	7.8053e+06	1.87535e+06
sp|P30419|NMT1_HUMAN	1	1	25.8	0.00965941	0.0540068	Infinity	0.896042	Low infection	Hi infection	57223	Glycylpeptide N-tetradecanoyltransferase 1 OS=Homo sapiens GN=NMT1 PE=1 SV=2; TOPep_Count=25	114017	13959	2371.09	8280.85	0	173762	710.256	0	0	0	164356	15814.1	3317.49	8280.85	0	237849	213.519	0	0	0
sp|P25098|ARBK1_HUMAN	2	2	67.06	0.00975542	0.0541824	Infinity	0.894909	Low infection	Hi infection	80432	Beta-adrenergic receptor kinase 1 OS=Homo sapiens GN=ADRBK1 PE=1 SV=2; TOPep_Count=45	41948.8	615.181	41855.8	17242.2	0	42449.8	625.617	0	0	0	60469	696.938	58562.2	17242.2	0	58105.9	188.075	0	0	0
sp|P15153|RAC2_HUMAN	8	7	277.12	0.00984813	0.0543374	4.88752	0.893818	Low infection	Hi infection	21925	Ras-related C3 botulinum toxin substrate 2 OS=Homo sapiens GN=RAC2 PE=1 SV=1; TOPep_Count=9	852411	1.46704e+06	3.789e+06	2.21663e+06	530221	1.0175e+06	905785	153083	164507	627552	1.22875e+06	1.66201e+06	5.30135e+06	2.21663e+06	169741	1.39277e+06	272300	148225	184348	304854
sp|P04259|K2C6B_HUMAN	50	1	2461.59	0.010039	0.0548999	5.40653	0.89158	Hi infection	Low infection	60426	Keratin, type II cytoskeletal 6B OS=Homo sapiens GN=KRT6B PE=1 SV=5; TOPep_Count=36	1.08941e+06	728216	1.26182e+06	1.04763e+06	689765	812675	406397	5.68059e+06	7.28414e+06	1.021e+06	1.57037e+06	824995	1.76547e+06	1.04763e+06	220816	1.1124e+06	122172	5.50033e+06	8.16266e+06	495984
sp|P27695|APEX1_HUMAN	6	6	208.59	0.010081	0.0548999	19.8336	0.891089	Low infection	Hi infection	36042	DNA-(apurinic or apyrimidinic site) lyase OS=Homo sapiens GN=APEX1 PE=1 SV=2; TOPep_Count=18	3.17513e+06	958737	997721	753807	91469.7	2.45563e+06	253645	70822.4	46204.9	70665.8	4.57693e+06	1.08615e+06	1.39595e+06	753807	29282.4	3.3613e+06	76251.4	68575.1	51777.5	34328.2
sp|P14923|PLAK_HUMAN	16	16	621.06	0.0103465	0.0553861	8.74949	0.887997	Hi infection	Low infection	82545	Junction plakoglobin OS=Homo sapiens GN=JUP PE=1 SV=3; TOPep_Count=44	519193	1.04848e+06	2.10622e+06	856032	441763	385018	196622	1.16772e+07	7.91527e+06	1.23125e+06	748414	1.18782e+06	2.9469e+06	856032	141423	527018	59109	1.13067e+07	8.86991e+06	598121
sp|P01743|HV102_HUMAN	2	2	136.31	0.01035	0.0553861	4.17754	0.887957	Hi infection	Low infection	13219	Ig heavy chain V-I region HG3 OS=Homo sapiens PE=4 SV=1; TOPep_Count=7	1.18331e+06	2.85585e+06	1.30574e+06	642520	1.79438e+06	1.9465e+06	1.64042e+06	3.31612e+06	3.6239e+06	1.34143e+07	1.70573e+06	3.23539e+06	1.82691e+06	642520	574440	2.6644e+06	493149	3.21089e+06	4.06097e+06	6.51642e+06
sp|Q9NV96|CC50A_HUMAN	2	2	34.94	0.0103711	0.0553861	Infinity	0.887712	Low infection	Hi infection	41168	Cell cycle control protein 50A OS=Homo sapiens GN=TMEM30A PE=1 SV=1; TOPep_Count=16	2909.75	3311.84	91615.7	2327.04	1031.83	248.692	0	0	0	0	4194.39	3751.98	128183	2327.04	330.323	340.413	0	0	0	0
sp|Q14847|LASP1_HUMAN	3	3	80.16	0.0104344	0.0553861	4.20919	0.886979	Low infection	Hi infection	30208	LIM and SH3 domain protein 1 OS=Homo sapiens GN=LASP1 PE=1 SV=2; TOPep_Count=16	112504	113931	93596.8	49653	122551	155581	115021	26213.7	2375.36	49081.7	162174	129073	130955	49653	39232.6	212961	34577.9	25381.9	2661.85	23843
sp|Q6KB66|K2C80_HUMAN	3	1	117.48	0.0105047	0.0554082	5.27302	0.886167	Hi infection	Low infection	51118	Keratin, type II cytoskeletal 80 OS=Homo sapiens GN=KRT80 PE=1 SV=2; TOPep_Count=34	1416.88	10335	3057.44	4661.74	45234.4	2293.02	7689.61	66862	43233.7	58689.4	2042.43	11708.5	4277.79	4661.74	14481	3138.72	2311.67	64740.4	48448	28510.3
sp|B9A064|IGLL5_HUMAN	6	3	379.37	0.0106486	0.0557991	4.64438	0.884508	Hi infection	Low infection	23502	Immunoglobulin lambda-like polypeptide 5 OS=Homo sapiens GN=IGLL5 PE=2 SV=2; TOPep_Count=11	3.02766e+07	5.74564e+07	4.48234e+07	1.25363e+07	1.45058e+07	6.03161e+07	9.94897e+06	1.92182e+08	1.97354e+08	6.79961e+07	4.36436e+07	6.50923e+07	6.27143e+07	1.25363e+07	4.64378e+06	8.25616e+07	2.99089e+06	1.86084e+08	2.21156e+08	3.30314e+07
sp|Q8TDB6|DTX3L_HUMAN	1	1	31.69	0.0107118	0.0557991	14.7804	0.883781	Low infection	Hi infection	84696	E3 ubiquitin-protein ligase DTX3L OS=Homo sapiens GN=DTX3L PE=1 SV=1; TOPep_Count=48	58565.1	80434.1	555135	150172	24644.2	46329.4	30680.2	10238.4	8497.85	8692.8	84421.3	91123.6	776712	150172	7889.42	63416.4	9223.16	9913.51	9522.76	4222.81
sp|P12814|ACTN1_HUMAN	57	36	2872.84	0.0108933	0.0563943	12.9651	0.881703	Low infection	Hi infection	103674	Alpha-actinin-1 OS=Homo sapiens GN=ACTN1 PE=1 SV=2; TOPep_Count=60	1.55535e+07	7.4348e+06	6.5053e+06	7.40859e+06	660238	1.7211e+07	3.06184e+06	765630	478223	667931	2.24204e+07	8.42287e+06	9.10183e+06	7.40859e+06	211364	2.35587e+07	920458	741336	535900	324469
sp|P09467|F16P1_HUMAN	3	3	73.72	0.0110507	0.0566675	18.7542	0.879909	Low infection	Hi infection	37329	Fructose-1,6-bisphosphatase 1 OS=Homo sapiens GN=FBP1 PE=1 SV=5; TOPep_Count=20	999090	176903	64580.6	381169	51881.8	748398	79408.1	19484.4	10607.1	27071.1	1.44018e+06	200413	90357.3	381169	16609.1	1.02442e+06	23871.9	18866.2	11886.4	13150.7
sp|K7EJ46|SIM22_HUMAN	1	1	126.46	0.0110812	0.0566675	3.81084	0.879561	Hi infection	Low infection	14900	Small integral membrane protein 22 OS=Homo sapiens GN=SMIM22 PE=2 SV=1; TOPep_Count=5	12199.6	23750.8	35354.8	25255.5	7482.07	14154.3	6153.49	97265.1	71971	33855.2	17585.7	26907.2	49466.4	25255.5	2395.26	19374.6	1849.88	94178.8	80651.3	16446.3
sp|P09651|ROA1_HUMAN	6	5	269.8	0.0111536	0.056692	4.21666	0.87874	Low infection	Hi infection	38948	Heterogeneous nuclear ribonucleoprotein A1 OS=Homo sapiens GN=HNRNPA1 PE=1 SV=5; TOPep_Count=19	1.52633e+06	820737	842758	967234	284604	2.00684e+06	864562	405999	238814	98468.3	2.2002e+06	929812	1.17914e+06	967234	91111	2.74699e+06	259907	393117	267617	47834.2
sp|Q9BS26|ERP44_HUMAN	2	1	42.43	0.0114181	0.0576864	3.32965	0.875752	Low infection	Hi infection	47452	Endoplasmic reticulum resident protein 44 OS=Homo sapiens GN=ERP44 PE=1 SV=1; TOPep_Count=22	50985.6	19171.9	37115.1	18091	25633	36192.9	60610.5	3098.6	4518.48	24278.2	73495.6	21719.9	51929.3	18091	8205.96	49541.5	18220.9	3000.28	5063.44	11794
sp|P06703|S10A6_HUMAN	5	5	129.67	0.0115549	0.0578039	3.67819	0.874214	Low infection	Hi infection	10341	Protein S100-A6 OS=Homo sapiens GN=S100A6 PE=1 SV=1; TOPep_Count=5	7.27957e+06	5.93711e+06	3.23079e+06	4.14058e+06	1.7776e+06	9.28495e+06	2.79104e+06	1.26191e+06	1.90137e+06	849752	1.04935e+07	6.72615e+06	4.52034e+06	4.14058e+06	569066	1.27094e+07	839051	1.22187e+06	2.13069e+06	412795
sp|P09622|DLDH_HUMAN	6	6	183.83	0.0116644	0.0578039	4.3715	0.872988	Low infection	Hi infection	54824	Dihydrolipoyl dehydrogenase, mitochondrial OS=Homo sapiens GN=DLD PE=1 SV=2; TOPep_Count=27	621272	319889	209489	239891	248603	686405	101600	98638.2	86349.6	52964.3	895562	362401	293105	239891	79586.1	939562	30543.2	95508.3	96764.1	25729.1
sp|P31997|CEAM8_HUMAN	5	4	269.35	0.011677	0.0578039	8.15422	0.872847	Low infection	Hi infection	38526	Carcinoembryonic antigen-related cell adhesion molecule 8 OS=Homo sapiens GN=CEACAM8 PE=1 SV=2; TOPep_Count=14	1.48639e+06	403931	2.87326e+06	236922	320385	428985	688237	53820.2	35630.6	248925	2.14262e+06	457612	4.0201e+06	236922	102566	587201	206900	52112.4	39927.9	120924
sp|P48595|SPB10_HUMAN	11	10	381.75	0.011717	0.0578039	35.0584	0.8724	Low infection	Hi infection	45599	Serpin B10 OS=Homo sapiens GN=SERPINB10 PE=1 SV=1; TOPep_Count=26	884262	244448	213855	324089	14417.1	921343	47751.4	18325.4	2207.97	11863.5	1.27466e+06	276935	299213	324089	4615.4	1.26115e+06	14355.2	17743.9	2474.27	5763.1
sp|P07108|ACBP_HUMAN	3	3	98.03	0.0125454	0.0606043	5.30438	0.863263	Low infection	Hi infection	10149	Acyl-CoA-binding protein OS=Homo sapiens GN=DBI PE=1 SV=2; TOPep_Count=5	693054	480792	63214.3	255073	298730	374168	260327	20522.1	34539.1	140898	999035	544688	88445.7	255073	95633.3	512167	78260.2	19870.9	38704.8	68445.6
sp|P80723|BASP1_HUMAN	4	4	110.79	0.0125796	0.0606043	14.0388	0.862889	Low infection	Hi infection	22791	Brain acid soluble protein 1 OS=Homo sapiens GN=BASP1 PE=1 SV=2; TOPep_Count=13	15845.9	91943.5	54361.3	117002	18637.8	9238.9	179738	6411.54	2032.53	6415.79	22841.8	104163	76059.1	117002	5966.57	12646.4	54033.2	6208.1	2277.67	3116.68
sp|P49902|5NTC_HUMAN	2	2	44.1	0.0126423	0.0606043	47.2494	0.862207	Low infection	Hi infection	65495	Cytosolic purine 5'-nucleotidase OS=Homo sapiens GN=NT5C2 PE=1 SV=1; TOPep_Count=28	101336	141625	44373.6	136484	18051.6	237547	13925.8	3056.15	0	3232.76	146076	160447	62084.9	136484	5778.92	325159	4186.4	2959.18	0	1570.42
sp|Q9BQE3|TBA1C_HUMAN	18	1	895.35	0.012646	0.0606043	2.89058	0.862167	Hi infection	Low infection	50659	Tubulin alpha-1C chain OS=Homo sapiens GN=TUBA1C PE=1 SV=1; TOPep_Count=22	23691.1	31369.7	93208.2	64926.6	20133.8	31899.2	32939.8	176430	116515	76432	34150.7	35538.6	130411	64926.6	6445.47	43664	9902.47	170831	130568	37129.4
sp|Q71U36|TBA1A_HUMAN	20	1	991.57	0.012646	0.0606043	2.89058	0.862167	Hi infection	Low infection	50899	Tubulin alpha-1A chain OS=Homo sapiens GN=TUBA1A PE=1 SV=1; TOPep_Count=22	619645	820479	2.43788e+06	1.69817e+06	526602	834327	861547	4.61454e+06	3.04748e+06	1.99909e+06	893217	929519	3.41093e+06	1.69817e+06	168582	1.14204e+06	259001	4.46812e+06	3.41503e+06	971124
sp|P35244|RFA3_HUMAN	1	1	37.63	0.0127733	0.0606993	12.0052	0.860786	Low infection	Hi infection	13785	Replication protein A 14 kDa subunit OS=Homo sapiens GN=RPA3 PE=1 SV=1; TOPep_Count=8	268156	52277.7	11047.9	32337.5	32807	148446	112053	15046.9	5376.68	3034.91	386545	59225.4	15457.5	32337.5	10502.6	203195	33685.6	14569.4	6025.15	1474.31
sp|P0CG05|LAC2_HUMAN	6	2	445.91	0.0128658	0.0606993	4.86352	0.859785	Hi infection	Low infection	11569	Ig lambda-2 chain C regions OS=Homo sapiens GN=IGLC2 PE=1 SV=1; TOPep_Count=7	6.1275e+07	1.16359e+08	8.74822e+07	2.39422e+07	2.6278e+07	1.25202e+08	1.43698e+07	3.98129e+08	4.05208e+08	1.4486e+08	8.83277e+07	1.31823e+08	1.224e+08	2.39422e+07	8.41244e+06	1.71378e+08	4.31991e+06	3.85496e+08	4.54079e+08	7.03704e+07
sp|P08575|PTPRC_HUMAN	12	12	347.66	0.0128829	0.0606993	7.89086	0.859601	Low infection	Hi infection	148755	Receptor-type tyrosine-protein phosphatase C OS=Homo sapiens GN=PTPRC PE=1 SV=2; TOPep_Count=66	886869	480017	1.1346e+06	605009	81702.6	453471	169082	50724.2	65320.1	90926.9	1.27842e+06	543811	1.58747e+06	605009	26155.7	620718	50830	49114.7	73198.1	44170.7
sp|O75594|PGRP1_HUMAN	6	6	468.47	0.0130866	0.0611875	11.4308	0.857408	Low infection	Hi infection	22227	Peptidoglycan recognition protein 1 OS=Homo sapiens GN=PGLYRP1 PE=1 SV=1; TOPep_Count=11	6.80567e+06	2.63541e+06	4.22241e+06	3.25368e+06	358441	8.65744e+06	1.21819e+06	273289	205134	539552	9.81035e+06	2.98565e+06	5.90774e+06	3.25368e+06	114749	1.18504e+07	366215	264617	229874	262105
sp|P52907|CAZA1_HUMAN	6	4	261.59	0.0131481	0.0611875	5.69521	0.856749	Low infection	Hi infection	33184	F-actin-capping protein subunit alpha-1 OS=Homo sapiens GN=CAPZA1 PE=1 SV=3; TOPep_Count=16	2.71928e+06	2.30995e+06	1.78769e+06	1.76028e+06	284841	2.22411e+06	767138	267159	214068	410747	3.91983e+06	2.61694e+06	2.50122e+06	1.76028e+06	91187	3.0444e+06	230619	258681	239886	199534
sp|P13667|PDIA4_HUMAN	8	8	251.53	0.0132054	0.0611875	5.99238	0.856135	Low infection	Hi infection	73340	Protein disulfide-isomerase A4 OS=Homo sapiens GN=PDIA4 PE=1 SV=2; TOPep_Count=46	294956	114939	104568	103446	835646	135999	255992	14502	27387.9	90102.4	425178	130214	146306	103446	267518	186157	76956.9	14041.8	30691.1	43770.2
sp|P02749|APOH_HUMAN	13	13	495.38	0.0133622	0.0615211	2.26955	0.854462	Low infection	Hi infection	39695	Beta-2-glycoprotein 1 OS=Homo sapiens GN=APOH PE=1 SV=3; TOPep_Count=19	6.93861e+06	3.61698e+06	5.90415e+06	2.79873e+06	4.0717e+06	7.70655e+06	3.50141e+06	1.77938e+06	2.82851e+06	1.91413e+06	1.0002e+07	4.09767e+06	8.26074e+06	2.79873e+06	1.30348e+06	1.05488e+07	1.05261e+06	1.72292e+06	3.16965e+06	929850
sp|Q53RT3|APRV1_HUMAN	2	2	86.59	0.0134241	0.0615211	10.3859	0.853803	Hi infection	Low infection	37250	Retroviral-like aspartic protease 1 OS=Homo sapiens GN=ASPRV1 PE=1 SV=1; TOPep_Count=11	23904.9	338335	39196.1	9660.78	153529	5666.77	19240.5	1.55012e+06	857303	216653	34458.9	383299	54840.9	9660.78	49149.6	7756.76	5784.13	1.50094e+06	960700	105246
sp|O95777|LSM8_HUMAN	1	1	51.97	0.0137948	0.0624776	11.9236	0.849884	Low infection	Hi infection	10507	U6 snRNA-associated Sm-like protein LSm8 OS=Homo sapiens GN=LSM8 PE=1 SV=3; TOPep_Count=7	397545	233246	188037	140808	15540	399290	72364.3	32856.8	12333.5	6813.47	573059	264244	263090	140808	4974.87	546554	21754.4	31814.2	13821	3309.87
sp|P16152|CBR1_HUMAN	6	6	155.49	0.0139252	0.0624776	2.18632	0.848516	Hi infection	Low infection	30752	Carbonyl reductase [NADPH] 1 OS=Homo sapiens GN=CBR1 PE=1 SV=3; TOPep_Count=18	61310	115060	88210.6	64926.8	151585	59947.6	41944.9	214051	190472	141731	88378.2	130351	123419	64926.8	48527.2	82057.2	12609.6	207259	213444	68850.3
sp|P05089|ARGI1_HUMAN	8	8	299.54	0.0139397	0.0624776	8.34167	0.848364	Low infection	Hi infection	34995	Arginase-1 OS=Homo sapiens GN=ARG1 PE=1 SV=2; TOPep_Count=17	1.66326e+06	1.28824e+06	471767	700601	183429	2.21055e+06	253439	101018	133334	113538	2.39758e+06	1.45944e+06	660069	700601	58721.6	3.02583e+06	76189.7	97812.1	149415	55154.7
sp|P01042|KNG1_HUMAN	19	19	788.92	0.0139956	0.0624776	1.60056	0.847779	Low infection	Hi infection	73107	Kininogen-1 OS=Homo sapiens GN=KNG1 PE=1 SV=2; TOPep_Count=38	1.83922e+06	2.7997e+06	3.4747e+06	2.24115e+06	2.16448e+06	2.16833e+06	2.45555e+06	1.33838e+06	1.99531e+06	1.25662e+06	2.65122e+06	3.17177e+06	4.86159e+06	2.24115e+06	692919	2.96805e+06	738196	1.29591e+06	2.23596e+06	610444
sp|P06744|G6PI_HUMAN	27	27	1217.75	0.0140053	0.0624776	21.7483	0.847678	Low infection	Hi infection	63446	Glucose-6-phosphate isomerase OS=Homo sapiens GN=GPI PE=1 SV=4; TOPep_Count=33	3.57039e+07	1.6921e+07	8.76705e+06	1.52772e+07	863223	3.38258e+07	2.88978e+06	785135	509555	956678	5.14671e+07	1.91698e+07	1.22663e+07	1.52772e+07	276346	4.63013e+07	868734	760222	571011	464738
sp|Q6UXB2|VCC1_HUMAN	4	4	83.85	0.0142106	0.0630578	2.43133	0.845539	Hi infection	Low infection	14263	VEGF coregulated chemokine 1 OS=Homo sapiens GN=CXCL17 PE=1 SV=1; TOPep_Count=6	113811	551674	119321	120748	172446	137430	179156	410311	471590	571254	164058	624990	166948	120748	55205.5	188116	53858.3	397291	528467	277505
sp|P08670|VIME_HUMAN	29	28	1217.53	0.0144193	0.0633078	5.87829	0.843377	Low infection	Hi infection	53787	Vimentin OS=Homo sapiens GN=VIM PE=1 SV=4; TOPep_Count=33	6.3924e+06	6.31107e+06	4.57889e+06	4.45366e+06	704269	6.12607e+06	2.15593e+06	1.25625e+06	774213	209418	9.21462e+06	7.1498e+06	6.40651e+06	4.45366e+06	225460	8.38545e+06	648122	1.21639e+06	867588	101732
sp|P40121|CAPG_HUMAN	7	7	331.4	0.0144967	0.0633078	13.4455	0.842578	Low infection	Hi infection	38871	Macrophage-capping protein OS=Homo sapiens GN=CAPG PE=1 SV=2; TOPep_Count=15	3.7526e+06	2.33874e+06	1.47446e+06	1.52179e+06	289102	3.4891e+06	197593	147565	81413.9	187414	5.40936e+06	2.64955e+06	2.06297e+06	1.52179e+06	92551.1	4.77594e+06	59401	142882	91233	91042.6
sp|Q5VTE0|EF1A3_HUMAN	13	13	615.39	0.0145147	0.0633078	2.80493	0.842392	Hi infection	Low infection	50606	Putative elongation factor 1-alpha-like 3 OS=Homo sapiens GN=EEF1A1P5 PE=5 SV=1; TOPep_Count=23	1.03281e+06	2.83114e+06	3.26589e+06	2.55819e+06	1.2882e+06	762651	1.08296e+06	6.67709e+06	5.35014e+06	3.3861e+06	1.48879e+06	3.2074e+06	4.56944e+06	2.55819e+06	412395	1.04393e+06	325562	6.46522e+06	5.99541e+06	1.64491e+06
sp|P01714|LV301_HUMAN	2	2	151.94	0.0145689	0.0633078	5.72976	0.841835	Hi infection	Low infection	11611	Ig lambda chain V-III region SH OS=Homo sapiens PE=1 SV=1; TOPep_Count=6	596822	1.47108e+06	780716	209643	1.31299e+06	1.28356e+06	892197	2.1454e+06	2.52751e+06	1.1404e+07	860317	1.66658e+06	1.09233e+06	209643	420329	1.75696e+06	268215	2.07733e+06	2.83235e+06	5.53986e+06
sp|P30520|PURA2_HUMAN	2	2	67.84	0.0148249	0.0640883	22.7084	0.839212	Low infection	Hi infection	50576	Adenylosuccinate synthetase isozyme 2 OS=Homo sapiens GN=ADSS PE=1 SV=3; TOPep_Count=28	369014	60520.9	126892	183054	9389.63	88887.2	11131.9	4694.76	1789.13	9537.05	531932	68564.1	177540	183054	3005.93	121670	3346.49	4545.79	2004.91	4632.94
sp|P62805|H4_HUMAN	14	14	914.92	0.0151283	0.0646284	10.8839	0.836128	Low infection	Hi infection	11471	Histone H4 OS=Homo sapiens GN=HIST1H4A PE=1 SV=2; TOPep_Count=6	1.25956e+08	5.77061e+07	4.99513e+07	1.17869e+08	1.39405e+07	1.58958e+08	1.03162e+07	8.0574e+06	6.10467e+06	6.89254e+06	1.81565e+08	6.53751e+07	6.98889e+07	1.17869e+08	4.4628e+06	2.17585e+08	3.10128e+06	7.80173e+06	6.84094e+06	3.34828e+06
sp|Q15631|TSN_HUMAN	1	1	47.66	0.0153524	0.0646284	10.7998	0.833867	Low infection	Hi infection	26392	Translin OS=Homo sapiens GN=TSN PE=1 SV=1; TOPep_Count=13	1.31452e+06	569144	104263	513515	125788	1.00769e+06	146041	56926.1	6062.67	87052.6	1.89487e+06	644783	145879	513515	40269	1.37935e+06	43903.2	55119.8	6793.87	42288.7
sp|Q9HCI6|K1586_HUMAN	1	1	14.61	0.0153919	0.0646284	3.93816	0.83347	Hi infection	Low infection	90697	Uncharacterized protein KIAA1586 OS=Homo sapiens GN=KIAA1586 PE=2 SV=2; TOPep_Count=45	49471.3	171375	96767.8	195577	375500	120351	136529	1.1516e+06	496335	285536	71312.7	194150	135392	195577	120210	164739	41043.9	1.11506e+06	556197	138709
sp|Q9UGM3|DMBT1_HUMAN	39	39	2738.89	0.0154464	0.0646284	3.07357	0.832923	Hi infection	Low infection	268150	Deleted in malignant brain tumors 1 protein OS=Homo sapiens GN=DMBT1 PE=1 SV=2; TOPep_Count=92	3.96562e+07	1.05731e+08	4.98894e+07	2.06779e+07	2.61952e+07	2.18646e+07	1.09226e+07	1.06153e+08	1.47061e+08	1.08944e+08	5.71643e+07	1.19782e+08	6.98023e+07	2.06779e+07	8.38593e+06	2.99286e+07	3.28357e+06	1.02785e+08	1.64798e+08	5.29233e+07
sp|Q9UPA5|BSN_HUMAN	1	1	18.74	0.0155738	0.0646284	4.50672	0.831648	Hi infection	Low infection	418435	Protein bassoon OS=Homo sapiens GN=BSN PE=2 SV=4; TOPep_Count=190	34849.4	19973	10138	94941.9	69789.2	6064.06	40110.7	233942	142149	156732	50235.3	22627.4	14184.5	94941.9	22341.8	8300.58	12058.2	226519	159293	76137.7
sp|P18669|PGAM1_HUMAN	15	15	671.96	0.0155961	0.0646284	7.86272	0.831425	Low infection	Hi infection	29011	Phosphoglycerate mutase 1 OS=Homo sapiens GN=PGAM1 PE=1 SV=2; TOPep_Count=15	1.61453e+07	6.40828e+06	5.42885e+06	6.63787e+06	1.10919e+06	1.54664e+07	2.56561e+06	1.17691e+06	879890	873571	2.32734e+07	7.25993e+06	7.59572e+06	6.63787e+06	355087	2.11706e+07	771282	1.13956e+06	986011	424366
sp|P01620|KV302_HUMAN	5	1	266.3	0.0156492	0.0646284	2.74149	0.830895	Hi infection	Low infection	11993	Ig kappa chain V-III region SIE OS=Homo sapiens PE=1 SV=1; TOPep_Count=7	1.97955e+06	4.89578e+06	2.77597e+06	910292	1.78059e+06	3.27872e+06	953992	5.39898e+06	6.24655e+06	7.82873e+06	2.85351e+06	5.54642e+06	3.88397e+06	910292	570025	4.48796e+06	286792	5.22766e+06	6.99993e+06	3.80306e+06
sp|P18136|KV313_HUMAN	5	1	266.1	0.0156492	0.0646284	2.74149	0.830895	Hi infection	Low infection	14305	Ig kappa chain V-III region HIC OS=Homo sapiens PE=1 SV=2; TOPep_Count=6	1.19347e+06	2.95167e+06	1.67363e+06	548816	1.07352e+06	1.97674e+06	575163	3.25505e+06	3.76605e+06	4.71995e+06	1.72038e+06	3.34394e+06	2.34165e+06	548816	343668	2.70579e+06	172907	3.15176e+06	4.22026e+06	2.29287e+06
sp|P01700|LV102_HUMAN	2	1	111.54	0.0156651	0.0646284	3.51081	0.830736	Hi infection	Low infection	12114	Ig lambda chain V-I region HA OS=Homo sapiens PE=1 SV=1; TOPep_Count=6	1.05476e+06	2.20712e+06	1.28744e+06	494423	3.59489e+06	1.19158e+06	5.23276e+06	9.11025e+06	8.2978e+06	5.25616e+06	1.52043e+06	2.50044e+06	1.80131e+06	494423	1.15084e+06	1.63105e+06	1.57309e+06	8.82117e+06	9.29857e+06	2.55336e+06
sp|P09238|MMP10_HUMAN	2	2	40.17	0.015782	0.0646284	15.0222	0.829574	Hi infection	Low infection	54513	Stromelysin-2 OS=Homo sapiens GN=MMP10 PE=1 SV=1; TOPep_Count=29	0	0	1634.74	0	0	8957.13	0	31642	27356.4	9193.16	0	0	2287.23	0	0	12260.7	0	30638	30655.7	4465.88
sp|P35908|K22E_HUMAN	49	32	2470.7	0.0157975	0.0646284	3.12987	0.82942	Hi infection	Low infection	65789	Keratin, type II cytoskeletal 2 epidermal OS=Homo sapiens GN=KRT2 PE=1 SV=2; TOPep_Count=42	5.47934e+06	1.69297e+07	1.28699e+07	1.00885e+07	5.13481e+07	7.38674e+06	1.91796e+07	5.73224e+07	6.88954e+07	3.91493e+07	7.89844e+06	1.91796e+07	1.80068e+07	1.00885e+07	1.64382e+07	1.01111e+07	5.76583e+06	5.55035e+07	7.72047e+07	1.9018e+07
sp|Q86V81|THOC4_HUMAN	1	1	32.66	0.0160828	0.065476	5.36134	0.826599	Low infection	Hi infection	26983	THO complex subunit 4 OS=Homo sapiens GN=ALYREF PE=1 SV=3; TOPep_Count=15	236847	314359	227953	106062	33580.2	254698	160030	32843.6	66838.4	6916.77	341414	356136	318938	106062	10750.1	348635	48108.6	31801.4	74899.6	3360.05
sp|P08246|ELNE_HUMAN	14	14	1047.22	0.0162172	0.0657043	27.7171	0.825278	Low infection	Hi infection	29238	Neutrophil elastase OS=Homo sapiens GN=ELANE PE=1 SV=1; TOPep_Count=12	2.08594e+08	8.33703e+07	1.08967e+08	8.18336e+07	2.36812e+06	1.21761e+08	1.84772e+07	3.8633e+06	1.27772e+06	4.52869e+06	3.00688e+08	9.445e+07	1.5246e+08	8.18336e+07	758114	1.66668e+08	5.55467e+06	3.74071e+06	1.43182e+06	2.19996e+06
sp|Q5D862|FILA2_HUMAN	2	2	70.73	0.0165092	0.0664301	5.8157	0.822425	Hi infection	Low infection	249407	Filaggrin-2 OS=Homo sapiens GN=FLG2 PE=1 SV=1; TOPep_Count=72	37119.1	184192	86269.6	23176.1	115435	62070.2	23550.3	558299	657031	110180	53507.1	208670	120703	23176.1	36954.6	84962.6	7079.76	540583	736274	53523.7
sp|P09972|ALDOC_HUMAN	7	4	344.91	0.0165547	0.0664301	5.50588	0.821981	Low infection	Hi infection	39941	Fructose-bisphosphate aldolase C OS=Homo sapiens GN=ALDOC PE=1 SV=2; TOPep_Count=23	3.00489e+06	2.07708e+06	794159	1.22628e+06	326562	3.23613e+06	908366	104422	135200	661245	4.33154e+06	2.35312e+06	1.11114e+06	1.22628e+06	104543	4.42966e+06	273076	101109	151506	321222
sp|P12429|ANXA3_HUMAN	21	21	953.16	0.01684	0.0672531	9.39778	0.81922	Low infection	Hi infection	36635	Annexin A3 OS=Homo sapiens GN=ANXA3 PE=1 SV=3; TOPep_Count=24	1.26638e+07	2.5276e+06	2.32793e+07	1.03954e+07	1.10439e+06	6.47936e+06	4.17014e+06	649806	626954	1.48772e+06	1.82549e+07	2.86351e+06	3.25711e+07	1.03954e+07	353551	8.86904e+06	1.25364e+06	629187	702569	722711
sp|P15924|DESP_HUMAN	51	51	1759.12	0.0169947	0.067549	5.63093	0.817732	Hi infection	Low infection	334132	Desmoplakin OS=Homo sapiens GN=DSP PE=1 SV=3; TOPep_Count=204	115434	1.44019e+06	713539	871833	795029	139579	278374	5.1024e+06	4.11552e+06	1.28936e+06	166398	1.63159e+06	998342	871833	254515	191057	83685.5	4.94049e+06	4.61189e+06	626349
sp|P04208|LV106_HUMAN	2	1	150.29	0.0181368	0.0717485	3.70199	0.806942	Hi infection	Low infection	11943	Ig lambda chain V-I region WAH OS=Homo sapiens PE=1 SV=1; TOPep_Count=6	70325.7	159647	83418.9	31877.3	285901	80381.9	387056	712261	661121	369634	101374	180864	116715	31877.3	91526.2	110028	116358	689660	740857	179562
sp|Q9UJ70|NAGK_HUMAN	6	6	158.93	0.0182635	0.0719106	15.3438	0.805766	Low infection	Hi infection	37805	N-acetyl-D-glucosamine kinase OS=Homo sapiens GN=NAGK PE=1 SV=4; TOPep_Count=20	616001	250002	139873	350158	13238.1	411309	94611.4	12812.7	24328.8	15234.9	887963	283227	195703	350158	4237.96	563006	28442.4	12406.2	27263	7400.88
sp|P09914|IFIT1_HUMAN	2	2	31.08	0.0185193	0.0723449	5.03028	0.803404	Hi infection	Low infection	55892	Interferon-induced protein with tetratricopeptide repeats 1 OS=Homo sapiens GN=IFIT1 PE=1 SV=2; TOPep_Count=33	368431	394987	719048	494157	267804	586534	76154	3.06493e+06	2.58341e+06	618927	531092	447480	1.00605e+06	494157	85732.8	802857	22893.6	2.96767e+06	2.89499e+06	300664
sp|Q6IBS0|TWF2_HUMAN	4	4	185.48	0.0185463	0.0723449	44.9089	0.803155	Low infection	Hi infection	39862	Twinfilin-2 OS=Homo sapiens GN=TWF2 PE=1 SV=2; TOPep_Count=23	976200	244663	234521	258860	10776.6	882982	21389.6	4355.53	5192.73	15544.4	1.40719e+06	277178	328128	258860	3449.94	1.20864e+06	6430.2	4217.32	5819.02	7551.19
sp|Q13835|PKP1_HUMAN	9	9	395.36	0.0187064	0.0726315	25.4948	0.801687	Hi infection	Low infection	84230	Plakophilin-1 OS=Homo sapiens GN=PKP1 PE=1 SV=2; TOPep_Count=55	9839.59	34276.7	235775	78984.1	6958.06	15749	5632.41	2.32264e+06	1.85699e+06	51218	14183.7	38832	329882	78984.1	2227.5	21557.5	1693.23	2.24894e+06	2.08096e+06	24880.8
sp|P49720|PSB3_HUMAN	5	5	283.87	0.0189754	0.0733364	12.5873	0.799233	Low infection	Hi infection	23330	Proteasome subunit beta type-3 OS=Homo sapiens GN=PSMB3 PE=1 SV=2; TOPep_Count=9	2.26884e+06	855342	664304	908063	60664.6	1.94917e+06	359758	135356	81463	23768.1	3.27052e+06	969015	929454	908063	19420.7	2.66805e+06	108151	131061	91288	11546.2
sp|P04217|A1BG_HUMAN	10	10	657.14	0.0197172	0.075854	5.95622	0.792559	Low infection	Hi infection	54901	Alpha-1B-glycoprotein OS=Homo sapiens GN=A1BG PE=1 SV=4; TOPep_Count=17	1.8942e+07	6.68405e+06	1.61175e+07	5.2614e+06	1.6079e+06	1.5142e+07	4.98097e+06	1.2264e+06	3.15309e+06	566297	2.73048e+07	7.57234e+06	2.25506e+07	5.2614e+06	514743	2.07265e+07	1.49739e+06	1.18748e+06	3.53337e+06	275098
sp|P02792|FRIL_HUMAN	3	3	149.48	0.0203589	0.077965	13.3262	0.786893	Low infection	Hi infection	20175	Ferritin light chain OS=Homo sapiens GN=FTL PE=1 SV=2; TOPep_Count=11	2.21099e+06	270681	2.29542e+06	542193	99185.6	1.66851e+06	307631	99423.3	27262.8	111125	3.18713e+06	306654	3.21162e+06	542193	31752.6	2.28388e+06	92480.9	96268.5	30550.9	53982.7
sp|P02794|FRIH_HUMAN	5	5	94.36	0.0205424	0.0783101	4.58086	0.78529	Low infection	Hi infection	21494	Ferritin heavy chain OS=Homo sapiens GN=FTH1 PE=1 SV=2; TOPep_Count=12	441733	88695.2	251826	161674	137919	506354	73787.5	58657.4	49557.6	47275.5	636756	100483	352340	161674	44152.3	693105	22182.2	56796.1	55534.6	22965.6
sp|Q04756|HGFA_HUMAN	3	3	84.09	0.020852	0.0788327	1.77089	0.782605	Hi infection	Low infection	72971	Hepatocyte growth factor activator OS=Homo sapiens GN=HGFAC PE=1 SV=1; TOPep_Count=28	171311	243237	193931	208568	256922	106467	222924	324514	272010	468562	246945	275562	271337	208568	82249.2	145733	67016	314217	304817	227619
sp|P16104|H2AX_HUMAN	3	1	83.55	0.0208675	0.0788327	8.69294	0.78247	Low infection	Hi infection	15246	Histone H2AX OS=Homo sapiens GN=H2AFX PE=1 SV=2; TOPep_Count=9	2.98283e+06	1.79335e+06	966827	2.2719e+06	268270	2.71894e+06	255897	275196	181306	98530.8	4.29974e+06	2.03168e+06	1.35273e+06	2.2719e+06	85882	3.72173e+06	76928.5	266464	203173	47864.6
sp|P00352|AL1A1_HUMAN	16	16	732.8	0.0210423	0.0790862	6.20666	0.780964	Low infection	Hi infection	55565	Retinal dehydrogenase 1 OS=Homo sapiens GN=ALDH1A1 PE=1 SV=2; TOPep_Count=23	1.03565e+07	7.28935e+06	2.79545e+07	9.61982e+06	1.57653e+06	1.60255e+07	6.03491e+06	1.98579e+06	1.25725e+06	2.20207e+06	1.49289e+07	8.25809e+06	3.91123e+07	9.61982e+06	504700	2.1936e+07	1.81423e+06	1.92278e+06	1.40889e+06	1.06973e+06
sp|P78380|OLR1_HUMAN	2	2	56.98	0.0211232	0.0790862	5.82459	0.780269	Low infection	Hi infection	31564	Oxidized low-density lipoprotein receptor 1 OS=Homo sapiens GN=OLR1 PE=1 SV=1; TOPep_Count=11	524354	111042	441102	108881	66408.7	223415	68778.7	34124.6	45711.8	33769.1	755855	125799	617164	108881	21259.6	305813	20676.4	33041.8	51225	16404.5
sp|P61604|CH10_HUMAN	3	3	166.75	0.0213646	0.0796344	2.81734	0.778205	Low infection	Hi infection	11036	10 kDa heat shock protein, mitochondrial OS=Homo sapiens GN=HSPE1 PE=1 SV=2; TOPep_Count=10	386714	1.07964e+06	221166	547772	780843	549543	328128	192187	171744	228391	557447	1.22312e+06	309442	547772	249973	752223	98642.8	186089	192458	110949
sp|Q9Y5Z4|HEBP2_HUMAN	1	1	17.62	0.0215186	0.0798536	25.1495	0.776894	Low infection	Hi infection	22972	Heme-binding protein 2 OS=Homo sapiens GN=HEBP2 PE=1 SV=1; TOPep_Count=10	220738	211171	94249.6	101709	5628.06	298008	65245.8	0	2361.3	14624.2	318193	239235	131869	101709	1801.73	407918	19614.4	0	2646.09	7104.21
sp|P06865|HEXA_HUMAN	3	2	83.55	0.0216321	0.0799211	1.87169	0.775932	Low infection	Hi infection	61231	Beta-hexosaminidase subunit alpha OS=Homo sapiens GN=HEXA PE=1 SV=2; TOPep_Count=25	354554	166159	187217	176477	227390	335295	343985	146620	125745	137747	511089	188241	261944	176477	72795	458957	103410	141968	140911	66915.2
sp|P22735|TGM1_HUMAN	3	3	89.84	0.0220987	0.0811434	7.57315	0.772005	Hi infection	Low infection	90640	Protein-glutamine gamma-glutamyltransferase K OS=Homo sapiens GN=TGM1 PE=1 SV=4; TOPep_Count=46	1270.23	2754.39	32080.6	12178.5	91783.2	1705.27	3868.91	210744	221619	40335.3	1831.03	3120.44	44885.3	12178.5	29382.8	2334.2	1163.08	204057	248348	19594.2
sp|P01859|IGHG2_HUMAN	17	9	807.45	0.0221564	0.0811434	3.78024	0.771523	Low infection	Hi infection	36616	Ig gamma-2 chain C region OS=Homo sapiens GN=IGHG2 PE=1 SV=2; TOPep_Count=13	5.00718e+07	9.5294e+07	5.97224e+07	2.00596e+07	1.80474e+07	8.24139e+07	2.73405e+07	4.75936e+06	2.88805e+07	6.37458e+06	7.21783e+07	1.07958e+08	8.35601e+07	2.00596e+07	5.77757e+06	1.12809e+08	8.21919e+06	4.60834e+06	3.23637e+07	3.09666e+06
sp|O95210|STBD1_HUMAN	1	1	27.29	0.0225968	0.081767	4.74355	0.767866	Low infection	Hi infection	39322	Starch-binding domain-containing protein 1 OS=Homo sapiens GN=STBD1 PE=1 SV=1; TOPep_Count=26	445427	208490	433514	271224	115063	247074	43413.2	23684.2	115674	20034.5	642082	236198	606548	271224	36835.5	338199	13051	22932.7	129626	9732.43
sp|Q16666|IF16_HUMAN	3	3	91.16	0.022608	0.081767	8.31542	0.767774	Low infection	Hi infection	88767	Gamma-interferon-inducible protein 16 OS=Homo sapiens GN=IFI16 PE=1 SV=3; TOPep_Count=46	115443	289679	62342.7	55230.3	11374.2	105155	43832.5	13151.6	21174.4	878.366	166411	328177	87226.3	55230.3	3641.26	143937	13177.1	12734.3	23728.1	426.695
sp|Q9NQR4|NIT2_HUMAN	1	1	35.51	0.0226265	0.081767	32.6467	0.767621	Low infection	Hi infection	31099	Omega-amidase NIT2 OS=Homo sapiens GN=NIT2 PE=1 SV=1; TOPep_Count=21	82593.3	224561	102380	152137	3602.38	107369	7048.84	0	1330.37	7592.32	119058	254405	143244	152137	1153.24	146968	2119.04	0	1490.82	3688.22
sp|P01857|IGHG1_HUMAN	16	8	968.41	0.0227167	0.081767	3.61568	0.766877	Low infection	Hi infection	36707	Ig gamma-1 chain C region OS=Homo sapiens GN=IGHG1 PE=1 SV=1; TOPep_Count=15	1.79652e+08	3.86148e+08	2.37536e+08	7.10424e+07	1.03648e+08	3.22269e+08	9.148e+07	2.23399e+07	1.26107e+08	1.65218e+07	2.58968e+08	4.37466e+08	3.32346e+08	7.10424e+07	3.31811e+07	4.41127e+08	2.7501e+07	2.16311e+07	1.41317e+08	8.026e+06
sp|Q9NP55|BPIA1_HUMAN	9	9	622.45	0.0231945	0.082407	8.23204	0.762968	Hi infection	Low infection	26921	BPI fold-containing family A member 1 OS=Homo sapiens GN=BPIFA1 PE=1 SV=1; TOPep_Count=7	5.97855e+07	1.60604e+08	7.80981e+07	6.89482e+07	1.12014e+07	6.46418e+07	3.62365e+06	1.02141e+09	3.70256e+08	1.85015e+08	8.61805e+07	1.81948e+08	1.0927e+08	6.89482e+07	3.58593e+06	8.84827e+07	1.08935e+06	9.89e+08	4.14912e+08	8.98769e+07
sp|P58546|MTPN_HUMAN	2	2	65.69	0.0232721	0.082407	11.2563	0.762337	Low infection	Hi infection	13169	Myotrophin OS=Homo sapiens GN=MTPN PE=1 SV=2; TOPep_Count=8	287846	207594	238198	180844	13072.4	136219	26185.9	19647.6	13947.1	7904.42	414930	235182	333272	180844	4184.9	186458	7872.09	19024.1	15629.2	3839.83
sp|P11169|GTR3_HUMAN	3	3	88.92	0.0232785	0.082407	18.1304	0.762285	Low infection	Hi infection	54456	Solute carrier family 2, facilitated glucose transporter member 3 OS=Homo sapiens GN=SLC2A3 PE=1 SV=1; TOPep_Count=13	245326	39057.4	762992	205916	15085.9	142661	36667.2	9454.82	20567.6	4198.89	353637	44248.1	1.06753e+06	205916	4829.48	195277	11023	9154.81	23048.2	2039.75
sp|P61160|ARP2_HUMAN	7	7	264.34	0.0232875	0.082407	3.69974	0.762212	Low infection	Hi infection	45128	Actin-related protein 2 OS=Homo sapiens GN=ACTR2 PE=1 SV=1; TOPep_Count=21	1.24017e+06	1.27428e+06	862399	1.28398e+06	393224	1.72942e+06	284451	373049	192976	252712	1.7877e+06	1.44363e+06	1.20662e+06	1.28398e+06	125884	2.36726e+06	85512.4	361212	216251	122763
sp|Q9HC38|GLOD4_HUMAN	1	1	38.1	0.0234286	0.0825579	9.42469	0.761069	Low infection	Hi infection	35281	Glyoxalase domain-containing protein 4 OS=Homo sapiens GN=GLOD4 PE=1 SV=1; TOPep_Count=22	257461	100536	31331.9	107735	20338.8	328661	33252.4	14430.5	3900.92	21653.9	371129	113897	43837.7	107735	6511.12	449876	9996.45	13972.6	4371.4	10519.1
sp|P05161|ISG15_HUMAN	4	4	177.65	0.0237297	0.0832689	19.7377	0.758644	Low infection	Hi infection	18044	Ubiquitin-like protein ISG15 OS=Homo sapiens GN=ISG15 PE=1 SV=5; TOPep_Count=10	158804	383156	1.52306e+06	962648	165469	82855.1	27783.6	13024.5	17496	41215.5	228915	434076	2.13097e+06	962648	52972.2	113413	8352.39	12611.2	19606.2	20021.8
sp|P40199|CEAM6_HUMAN	3	3	159.98	0.0242624	0.0847836	10.5832	0.754398	Low infection	Hi infection	37568	Carcinoembryonic antigen-related cell adhesion molecule 6 OS=Homo sapiens GN=CEACAM6 PE=1 SV=3; TOPep_Count=13	865005	100186	2.28521e+06	333255	62418.7	406291	351102	23179.9	2812.34	152328	1.2469e+06	113501	3.19733e+06	333255	19982.3	556138	105549	22444.3	3151.53	73998.2
sp|Q9BW30|TPPP3_HUMAN	3	3	166.26	0.0248619	0.086257	5.02838	0.749687	Hi infection	Low infection	19256	Tubulin polymerization-promoting protein family member 3 OS=Homo sapiens GN=TPPP3 PE=1 SV=1; TOPep_Count=14	5563.77	7842.94	6576.26	34750.4	31250.8	17704.3	1871.58	142479	42041.6	42963.8	8020.15	8885.25	9201.11	34750.4	10004.4	24233.9	562.638	137958	47112.2	20871.1
sp|P07948|LYN_HUMAN	6	3	170.54	0.0248898	0.086257	3.22858	0.74947	Low infection	Hi infection	59104	Tyrosine-protein kinase Lyn OS=Homo sapiens GN=LYN PE=1 SV=3; TOPep_Count=33	143719	127400	272627	173056	48689.8	132956	56527.9	56359.4	24985.5	45421.3	207170	144331	381443	173056	15587.2	181993	16993.6	54571.1	27998.9	22064.9
sp|O75083|WDR1_HUMAN	15	15	667	0.0250196	0.08635	7.79421	0.748459	Low infection	Hi infection	66947	WD repeat-containing protein 1 OS=Homo sapiens GN=WDR1 PE=1 SV=4; TOPep_Count=37	5.00221e+06	2.41185e+06	1.97276e+06	1.67265e+06	217318	3.73992e+06	913450	309800	307807	258327	7.21067e+06	2.73238e+06	2.76017e+06	1.67265e+06	69570.6	5.11927e+06	274604	299970	344931	125491
sp|P05164|PERM_HUMAN	61	58	3472.16	0.0254247	0.0870915	31.5721	0.745327	Low infection	Hi infection	84895	Myeloperoxidase OS=Homo sapiens GN=MPO PE=1 SV=1; TOPep_Count=48	1.7178e+08	3.79758e+07	8.32534e+07	7.42104e+07	1.77333e+06	1.71128e+08	6.67752e+06	1.42517e+06	913231	5.08405e+06	2.4762e+08	4.30228e+07	1.16483e+08	7.42104e+07	567701	2.34243e+08	2.00742e+06	1.37995e+06	1.02337e+06	2.46975e+06
sp|P04075|ALDOA_HUMAN	21	18	1027.8	0.0254789	0.0870915	4.16508	0.74491	Low infection	Hi infection	39962	Fructose-bisphosphate aldolase A OS=Homo sapiens GN=ALDOA PE=1 SV=2; TOPep_Count=23	1.34671e+07	8.67333e+06	4.64967e+06	6.6795e+06	1.71766e+06	1.27245e+07	3.38746e+06	1.79059e+06	1.29317e+06	2.19474e+06	1.94128e+07	9.826e+06	6.50554e+06	6.6795e+06	549879	1.74174e+07	1.01835e+06	1.73377e+06	1.44914e+06	1.06617e+06
sp|P61158|ARP3_HUMAN	17	17	860.65	0.0255459	0.0870915	7.07509	0.744395	Low infection	Hi infection	47908	Actin-related protein 3 OS=Homo sapiens GN=ACTR3 PE=1 SV=3; TOPep_Count=21	5.10135e+06	4.6025e+06	2.26575e+06	6.08352e+06	486116	9.65041e+06	1.66988e+06	949294	420928	438510	7.35358e+06	5.21416e+06	3.1701e+06	6.08352e+06	155622	1.32096e+07	502005	919171	471695	213021
sp|P03419|MATRX_HRSVA	14	14	636.9	0.0259393	0.0879714	1.8459	0.741392	Hi infection	Low infection	28981	Matrix protein OS=Human respiratory syncytial virus A (strain A2) GN=M PE=1 SV=1	1.86197e+06	2.72955e+06	1.84583e+06	1.55337e+06	3.93359e+06	1.78912e+06	4.25364e+06	5.15434e+06	3.94258e+06	5.11688e+06	2.68403e+06	3.0923e+06	2.58258e+06	1.55337e+06	1.25927e+06	2.44898e+06	1.27874e+06	4.99079e+06	4.41808e+06	2.48569e+06
sp|P51858|HDGF_HUMAN	3	3	146.33	0.02604	0.0879714	14.1567	0.740628	Low infection	Hi infection	26997	Hepatoma-derived growth factor OS=Homo sapiens GN=HDGF PE=1 SV=1; TOPep_Count=17	846516	678354	572533	186170	135314	613529	20019.9	41640.7	30355.8	20410.9	1.22025e+06	768506	801054	186170	43318.5	839807	6018.43	40319.4	34016.9	9915.28
sp|Q70J99|UN13D_HUMAN	3	3	117.59	0.0261187	0.0879714	11.2013	0.740032	Low infection	Hi infection	124399	Protein unc-13 homolog D OS=Homo sapiens GN=UNC13D PE=1 SV=1; TOPep_Count=55	344968	81598.9	282886	169006	16326.3	240517	26699.5	15617.6	12146.1	16695.6	497270	92443.3	395797	169006	5226.57	329224	8026.49	15122.1	13611	8110.42
sp|Q9Y3R5|DOP2_HUMAN	1	1	15.81	0.0267584	0.0894497	3.38347	0.735229	Hi infection	Low infection	260459	Protein dopey-2 OS=Homo sapiens GN=DOPEY2 PE=1 SV=5; TOPep_Count=123	1.63224e+06	2.27195e+06	3.52959e+06	6.0635e+06	1.33723e+06	1.86212e+06	1.11687e+06	1.17935e+07	1.11534e+07	2.88375e+06	2.35286e+06	2.57389e+06	4.93839e+06	6.0635e+06	428091	2.5489e+06	335757	1.14193e+07	1.24985e+07	1.40088e+06
sp|P62942|FKB1A_HUMAN	4	4	183.72	0.0267714	0.0894497	8.28879	0.735132	Low infection	Hi infection	12111	Peptidyl-prolyl cis-trans isomerase FKBP1A OS=Homo sapiens GN=FKBP1A PE=1 SV=2; TOPep_Count=3	2.55631e+06	1.33858e+06	871979	1.18379e+06	114233	3.10318e+06	743587	197044	166621	148816	3.6849e+06	1.51647e+06	1.22002e+06	1.18379e+06	36569.8	4.24768e+06	223539	190792	186717	72292.3
sp|K1H4_HUMAN|	6	2	209.49	0.0268776	0.0894497	3.45619	0.734342	Hi infection	Low infection	46083	; TOPep_Count=24	18064	12904.2	39512.2	24312.9	2926.92	13817.4	44467.2	94301.6	79861.8	56914.9	26039.3	14619.1	55283.2	24312.9	937.003	18913.4	13367.9	91309.3	89493.7	27648.3
sp|P09917|LOX5_HUMAN	10	10	401.47	0.0271749	0.0897928	35.3042	0.732142	Low infection	Hi infection	78786	Arachidonate 5-lipoxygenase OS=Homo sapiens GN=ALOX5 PE=1 SV=2; TOPep_Count=35	501706	141507	1.6205e+06	424236	10922	457352	45531.4	10775.8	10556	17535.6	723207	160313	2.26731e+06	424236	3496.48	626030	13687.8	10433.9	11829.2	8518.49
sp|Q01518|CAP1_HUMAN	27	27	1219.82	0.0271948	0.0897928	16.1715	0.731994	Low infection	Hi infection	52436	Adenylyl cyclase-associated protein 1 OS=Homo sapiens GN=CAP1 PE=1 SV=5; TOPep_Count=32	2.18644e+07	1.36341e+07	7.00712e+06	9.84696e+06	483628	2.18121e+07	1.74515e+06	431006	400993	1.19255e+06	3.15174e+07	1.54461e+07	9.80395e+06	9.84696e+06	154825	2.98567e+07	524631	417330	449356	579319
sp|P80511|S10AC_HUMAN	7	7	316.12	0.0276237	0.0902365	8.59071	0.728847	Low infection	Hi infection	10680	Protein S100-A12 OS=Homo sapiens GN=S100A12 PE=1 SV=2; TOPep_Count=4	6.99798e+07	2.09209e+07	4.06062e+07	1.9776e+07	2.52965e+06	2.71188e+07	6.72493e+06	2.28224e+06	1.23706e+06	5.84246e+06	1.00876e+08	2.37013e+07	5.68138e+07	1.9776e+07	809823	3.71206e+07	2.02167e+06	2.20982e+06	1.38626e+06	2.83817e+06
sp|P05362|ICAM1_HUMAN	1	1	13.64	0.0276292	0.0902365	6.45582	0.728807	Low infection	Hi infection	58698	Intercellular adhesion molecule 1 OS=Homo sapiens GN=ICAM1 PE=1 SV=2; TOPep_Count=26	24041.4	5766.87	31070.4	65070	262.898	22385.4	47189.6	14.6104	12982.7	0	34655.6	6533.27	43471.8	65070	84.1623	30641.5	14186.3	14.1468	14548.6	0
sp|P0DMR2|SG1C2_HUMAN	1	1	30.1	0.027652	0.0902365	8.61705	0.728641	Hi infection	Low infection	10732	Secretoglobin family 1C member 2 OS=Homo sapiens GN=SCGB1C2 PE=3 SV=1; TOPep_Count=5	0	1188.52	0	0	56065.1	684.763	0	39456.7	119982	54529.2	0	1346.47	0	0	17948.3	937.314	0	38204.7	134453	26489.4
sp|P46976|GLYG_HUMAN	2	2	60.15	0.0278378	0.0904908	81.3292	0.727289	Low infection	Hi infection	39812	Glycogenin-1 OS=Homo sapiens GN=GYG1 PE=1 SV=4; TOPep_Count=15	272266	429869	520128	375011	677.142	282609	56922.3	0	3531.3	6678.43	392471	486998	727732	375011	216.775	386839	17112.1	0	3957.2	3244.27
sp|P23526|SAHH_HUMAN	8	8	230.51	0.0280978	0.0909832	2.39292	0.725406	Low infection	Hi infection	48366	Adenosylhomocysteinase OS=Homo sapiens GN=AHCY PE=1 SV=4; TOPep_Count=23	433601	533577	885989	777867	296700	261445	436955	268489	266356	114594	625034	604489	1.23962e+06	777867	94983.5	357871	131359	259970	298480	55667.9
sp|P01619|KV301_HUMAN	5	3	222.18	0.0285402	0.0918087	2.65493	0.722228	Hi infection	Low infection	11853	Ig kappa chain V-III region B6 OS=Homo sapiens PE=1 SV=1; TOPep_Count=7	458234	1.01578e+06	590208	120479	396336	677261	198747	1.21082e+06	1.29034e+06	1.43235e+06	660543	1.15077e+06	825785	120479	126880	927046	59747.9	1.1724e+06	1.44596e+06	695814
sp|Q14103|HNRPD_HUMAN	5	4	155.21	0.0287148	0.0918087	4.49321	0.720983	Low infection	Hi infection	38692	Heterogeneous nuclear ribonucleoprotein D0 OS=Homo sapiens GN=HNRNPD PE=1 SV=1; TOPep_Count=15	607503	586141	381708	398042	81460.8	838370	179524	151773	67819.5	73492.6	875713	664038	534064	398042	26078.3	1.14757e+06	53969.1	146957	75999	35701.5
sp|Q96CX2|KCD12_HUMAN	1	1	31.58	0.0287665	0.0918087	61.4953	0.720616	Low infection	Hi infection	36075	BTB/POZ domain-containing protein KCTD12 OS=Homo sapiens GN=KCTD12 PE=1 SV=1; TOPep_Count=18	192148	28968.7	19546.7	41709.8	612.423	221663	2716.17	0	496.075	3039.84	276981	32818.5	27348.6	41709.8	196.057	303415	816.543	0	555.906	1476.7
sp|O60234|GMFG_HUMAN	3	3	93.19	0.0287906	0.0918087	8.19597	0.720444	Low infection	Hi infection	17072	Glia maturation factor gamma OS=Homo sapiens GN=GMFG PE=1 SV=1; TOPep_Count=9	27756.8	421862	193041	214061	41064.3	49091	285902	23528.3	7189.55	33744.7	40011.2	477927	270092	214061	13146	67196.5	85948.6	22781.7	8056.67	16392.6
sp|P16070|CD44_HUMAN	2	2	72.3	0.0292452	0.092905	3.9172	0.717232	Low infection	Hi infection	82112	CD44 antigen OS=Homo sapiens GN=CD44 PE=1 SV=3; TOPep_Count=31	337592	66776.7	171334	61737.6	188540	298670	129194	6975.09	60062.9	70142.2	486638	75651.2	239720	61737.6	60357.8	408824	38838.6	6753.76	67306.9	34073.9
sp|Q8TDZ2|MICA1_HUMAN	1	1	27.58	0.0296276	0.0937649	6.43854	0.714554	Low infection	Hi infection	118995	Protein-methionine sulfoxide oxidase MICAL1 OS=Homo sapiens GN=MICAL1 PE=1 SV=2; TOPep_Count=53	100050	32484.8	174413	71036.4	27840.3	9047.96	55147.1	7452.33	9692.08	14141.7	144222	36801.9	244029	71036.4	8912.59	12385	16578.5	7215.86	10861	6869.81
sp|P60660|MYL6_HUMAN	9	9	458.63	0.0299935	0.0942453	2.01537	0.712015	Low infection	Hi infection	17201	Myosin light polypeptide 6 OS=Homo sapiens GN=MYL6 PE=1 SV=2; TOPep_Count=11	9.14428e+06	3.67043e+06	3.21963e+06	4.05168e+06	3.66286e+06	6.89542e+06	3.55534e+06	2.38499e+06	2.53015e+06	2.35747e+06	1.31814e+07	4.15822e+06	4.50472e+06	4.05168e+06	1.1726e+06	9.43855e+06	1.06882e+06	2.30931e+06	2.8353e+06	1.14522e+06
sp|Q6UXB3|LYPD2_HUMAN	1	1	46.8	0.0300421	0.0942453	2.69119	0.711679	Hi infection	Low infection	13902	Ly6/PLAUR domain-containing protein 2 OS=Homo sapiens GN=LYPD2 PE=2 SV=1; TOPep_Count=4	227810	2.10744e+06	376519	373258	1.51703e+06	446572	785313	2.06677e+06	2.35403e+06	2.30788e+06	328388	2.38751e+06	526804	373258	485652	611275	236083	2.00119e+06	2.63795e+06	1.12113e+06
sp|P16930|FAAA_HUMAN	5	5	172.9	0.0302876	0.0942453	90.2543	0.709989	Low infection	Hi infection	46854	Fumarylacetoacetase OS=Homo sapiens GN=FAH PE=1 SV=2; TOPep_Count=23	313537	114937	31613.9	43807	9469.92	485314	1103.01	2026.05	1502.19	1219.22	451963	130212	44232.4	43807	3031.63	664305	331.589	1961.76	1683.36	592.276
sp|K2M2_SHEEP|	13	3	387.87	0.030309	0.0942453	3.11319	0.709842	Hi infection	Low infection	55583	; TOPep_Count=32	469.992	4816.1	1440.03	223.357	1307.59	506.928	699.243	3869.44	5363.65	3392.99	677.491	5456.15	2014.8	223.357	418.601	693.891	210.208	3746.65	6010.55	1648.25
sp|P53634|CATC_HUMAN	9	9	326.21	0.0304771	0.0942453	4.61196	0.70869	Low infection	Hi infection	52730	Dipeptidyl peptidase 1 OS=Homo sapiens GN=CTSC PE=1 SV=2; TOPep_Count=23	918671	204225	260960	455563	80864.9	709884	346773	96986	85911.2	93738.4	1.32426e+06	231366	365120	455563	25887.5	971701	104248	93908.6	96272.7	45536.5
sp|P40925|MDHC_HUMAN	6	6	308.28	0.0305399	0.0942453	9.06115	0.708261	Low infection	Hi infection	36742	Malate dehydrogenase, cytoplasmic OS=Homo sapiens GN=MDH1 PE=1 SV=4; TOPep_Count=22	3.30581e+06	1.86942e+06	264120	1.10837e+06	250961	2.87581e+06	392283	152431	169476	154228	4.76532e+06	2.11786e+06	369541	1.10837e+06	80340.9	3.93645e+06	117929	147594	189916	74921.4
sp|P04433|KV309_HUMAN	3	3	159.56	0.0305661	0.0942453	2.92649	0.708082	Hi infection	Low infection	12792	Ig kappa chain V-III region VG (Fragment) OS=Homo sapiens PE=1 SV=1; TOPep_Count=5	2.63162e+06	6.48037e+06	3.58615e+06	1.00482e+06	7.93206e+06	4.31615e+06	8.76087e+06	1.15786e+07	1.09666e+07	2.0991e+07	3.79347e+06	7.3416e+06	5.01753e+06	1.00482e+06	2.53931e+06	5.90801e+06	2.63372e+06	1.12112e+07	1.22892e+07	1.0197e+07
sp|P01610|KV118_HUMAN	2	2	95.12	0.0309013	0.0949299	15.5532	0.705803	Hi infection	Low infection	12058	Ig kappa chain V-I region WEA OS=Homo sapiens PE=1 SV=1; TOPep_Count=5	41694.9	215888	63326.3	10278.2	22709	137008	246.828	567572	563593	2.14267e+06	60103.1	244579	88602.4	10278.2	7269.89	187538	74.2022	549563	631566	1.04087e+06
sp|P29350|PTN6_HUMAN	8	8	296.59	0.0311895	0.0954189	8.75121	0.703857	Low infection	Hi infection	68029	Tyrosine-protein phosphatase non-receptor type 6 OS=Homo sapiens GN=PTPN6 PE=1 SV=1; TOPep_Count=39	1.92443e+06	1.27398e+06	1.51277e+06	724306	109319	1.62829e+06	182114	171471	60792.8	127942	2.77406e+06	1.44329e+06	2.11658e+06	724306	34996.6	2.22883e+06	54747.6	166030	68124.9	62151.9
sp|P12259|FA5_HUMAN	3	3	140.25	0.031288	0.0954189	2.87216	0.703195	Hi infection	Low infection	252797	Coagulation factor V OS=Homo sapiens GN=F5 PE=1 SV=4; TOPep_Count=97	94239.2	206450	241574	364139	325203	54200.5	261564	931757	586192	386748	135846	233887	337997	364139	104108	74190.5	78632.1	902192	656891	187876
sp|P01598|KV106_HUMAN	2	2	114.48	0.0317621	0.0965138	3.73789	0.700027	Hi infection	Low infection	12006	Ig kappa chain V-I region EU OS=Homo sapiens PE=1 SV=1; TOPep_Count=5	1.0923e+06	2.65079e+06	1.24787e+06	494085	945568	1.86389e+06	281475	2.12524e+06	3.00735e+06	8.60572e+06	1.57454e+06	3.00307e+06	1.74595e+06	494085	302707	2.55132e+06	84617.9	2.05781e+06	3.37006e+06	4.18051e+06
sp|CATA_HUMAN|	27	26	1335.78	0.0323958	0.098084	7.39755	0.695844	Low infection	Hi infection	59927	; TOPep_Count=32	1.17183e+07	5.10481e+06	5.03279e+06	2.93533e+06	589282	5.93358e+06	1.02651e+06	607990	507425	758212	1.68919e+07	5.78323e+06	7.04159e+06	2.93533e+06	188649	8.12198e+06	308593	588698	568625	368327
sp|CYC_HUMAN|	4	4	145.27	0.0326639	0.0985399	12.3608	0.694092	Low infection	Hi infection	11835	; TOPep_Count=7	571881	210962	136772	186467	28029.6	602053	23169.5	34102.1	18600.6	8296.77	824364	238998	191363	186467	8973.18	824100	6965.29	33020	20844	4030.43
sp|P04206|KV307_HUMAN	4	1	243.42	0.0332965	0.100088	2.38211	0.689997	Hi infection	Low infection	12048	Ig kappa chain V-III region GOL OS=Homo sapiens PE=1 SV=1; TOPep_Count=9	5.5117e+06	1.20888e+07	7.09397e+06	2.13984e+06	3.95363e+06	7.63491e+06	1.94326e+06	1.21896e+07	1.33141e+07	1.57063e+07	7.9451e+06	1.36954e+07	9.92546e+06	2.13984e+06	1.26569e+06	1.04508e+07	584187	1.18028e+07	1.49199e+07	7.62985e+06
sp|P01717|LV403_HUMAN	1	1	106.35	0.0334208	0.100103	7.77709	0.689199	Hi infection	Low infection	11735	Ig lambda chain V-IV region Hil OS=Homo sapiens PE=1 SV=1; TOPep_Count=4	697414	1.81247e+06	845780	47733.6	66882.8	1.42881e+06	34972.1	5.90428e+06	8.82124e+06	1.71992e+06	1.00532e+06	2.05334e+06	1.18336e+06	47733.6	21411.4	1.95578e+06	10513.4	5.71693e+06	9.88515e+06	835508
sp|P49913|CAMP_HUMAN	10	10	457.61	0.0336687	0.100161	6.53654	0.687614	Low infection	Hi infection	19628	Cathelicidin antimicrobial peptide OS=Homo sapiens GN=CAMP PE=1 SV=1; TOPep_Count=10	4.76622e+06	416398	4.39711e+06	3.73089e+06	713206	4.53304e+06	1.25875e+06	788145	34550.5	476525	6.87049e+06	471736	6.15218e+06	3.73089e+06	228321	6.20489e+06	378408	763136	38717.5	231487
sp|P17931|LEG3_HUMAN	7	7	273.33	0.0336788	0.100161	1.72296	0.687549	Low infection	Hi infection	26304	Galectin-3 OS=Homo sapiens GN=LGALS3 PE=1 SV=5; TOPep_Count=11	2.04269e+06	1.83597e+06	1.18103e+06	1.03642e+06	1.91843e+06	1.93546e+06	1.41057e+06	671070	634741	1.52003e+06	2.94453e+06	2.07996e+06	1.65243e+06	1.03642e+06	614153	2.64929e+06	424051	649776	711295	738405
sp|Q9P258|RCC2_HUMAN	4	4	144.92	0.0340358	0.100389	12.4367	0.685281	Low infection	Hi infection	56901	Protein RCC2 OS=Homo sapiens GN=RCC2 PE=1 SV=2; TOPep_Count=32	385325	50565.6	165935	81842.4	27894.5	511076	14211.5	29424.6	11646.7	1550.94	555445	57285.7	232167	81842.4	8929.93	699568	4272.31	28490.9	13051.4	753.421
sp|P42785|PCP_HUMAN	2	2	61.71	0.0341096	0.100389	13.2774	0.684814	Low infection	Hi infection	56388	Lysosomal Pro-X carboxypeptidase OS=Homo sapiens GN=PRCP PE=1 SV=1; TOPep_Count=21	212619	50292.4	81155.4	30567.3	3262.23	145819	28311.8	9361.98	1498.11	6958.34	306490	56976.2	113548	30567.3	1044.35	199599	8511.19	9064.91	1678.79	3380.24
sp|P62714|PP2AB_HUMAN	3	2	100.48	0.0341148	0.100389	3.87671	0.684781	Low infection	Hi infection	36234	Serine/threonine-protein phosphatase 2A catalytic subunit beta isoform OS=Homo sapiens GN=PPP2CB PE=1 SV=1; TOPep_Count=18	77535.1	80587.9	198341	189264	64767.7	484037	94067.6	50666.9	42313.1	38420.1	111767	91297.8	277508	189264	20734.2	662557	28278.9	49059.2	47416.3	18663.8
sp|P50552|VASP_HUMAN	6	6	221.12	0.0344569	0.101041	34.4439	0.682627	Low infection	Hi infection	40087	Vasodilator-stimulated phosphoprotein OS=Homo sapiens GN=VASP PE=1 SV=3; TOPep_Count=17	1.21428e+06	967629	471532	802907	9263.16	1.394e+06	69988.6	34153.6	10162.3	17021.2	1.75039e+06	1.09622e+06	659739	802907	2965.44	1.90813e+06	21040.2	33069.9	11388	8268.59
sp|P40394|ADH7_HUMAN	4	4	152.39	0.034772	0.10161	6.9123	0.680657	Low infection	Hi infection	42364	Alcohol dehydrogenase class 4 mu/sigma chain OS=Homo sapiens GN=ADH7 PE=1 SV=2; TOPep_Count=25	32463.2	178678	43233.8	41912.6	8420.26	40801.1	12059.6	5018.65	8079.3	9071.77	46795.6	202424	60490.2	41912.6	2695.6	55849.1	3625.38	4859.41	9053.72	4406.91
sp|Q9Y230|RUVB2_HUMAN	2	2	47.41	0.0352795	0.102735	5.12454	0.67751	Hi infection	Low infection	51407	RuvB-like 2 OS=Homo sapiens GN=RUVBL2 PE=1 SV=3; TOPep_Count=28	5833.76	5668.73	13687.2	28776.9	597.731	8568.57	1906.47	46644	77276.4	18921.1	8409.34	6422.1	19150.3	28776.9	191.353	11728.8	573.127	45163.9	86596.5	9191.53
sp|Q96G03|PGM2_HUMAN	5	5	234.84	0.0356117	0.103077	5.84277	0.675469	Low infection	Hi infection	68865	Phosphoglucomutase-2 OS=Homo sapiens GN=PGM2 PE=1 SV=4; TOPep_Count=39	945229	510837	235657	233263	48643.5	724024	306221	57956.1	35644.8	126736	1.36254e+06	578726	329717	233263	15572.4	991055	92057	56117.1	39943.9	61566
sp|P28676|GRAN_HUMAN	14	14	691.96	0.0356427	0.103077	25.1264	0.675279	Low infection	Hi infection	24334	Grancalcin OS=Homo sapiens GN=GCA PE=1 SV=2; TOPep_Count=10	6.42005e+06	680881	1.3071e+07	3.74016e+06	279649	4.23936e+06	226074	183144	88729.7	216920	9.25448e+06	771369	1.82881e+07	3.74016e+06	89524.8	5.8029e+06	67963	177332	99431.2	105376
sp|P02774|VTDB_HUMAN	34	34	2114.89	0.0358949	0.103449	1.81018	0.67374	Low infection	Hi infection	54637	Vitamin D-binding protein OS=Homo sapiens GN=GC PE=1 SV=1; TOPep_Count=29	8.75371e+07	4.33099e+07	8.1329e+07	5.44031e+07	7.34973e+07	1.19188e+08	1.05791e+08	3.95027e+07	4.55242e+07	4.87532e+07	1.26184e+08	4.90657e+07	1.13791e+08	5.44031e+07	2.35289e+07	1.63147e+08	3.18031e+07	3.82492e+07	5.10148e+07	2.36835e+07
sp|P26038|MOES_HUMAN	39	30	1542.8	0.0366743	0.105334	7.89642	0.669031	Low infection	Hi infection	68003	Moesin OS=Homo sapiens GN=MSN PE=1 SV=3; TOPep_Count=40	1.01398e+07	8.85528e+06	7.05922e+06	7.88079e+06	667419	1.59708e+07	1.7428e+06	1.09183e+06	940661	806923	1.46164e+07	1.00321e+07	9.87685e+06	7.88079e+06	213663	2.18611e+07	523926	1.05718e+06	1.05411e+06	391989
sp|P40926|MDHM_HUMAN	15	15	592.27	0.0368451	0.105463	7.84645	0.668008	Low infection	Hi infection	36048	Malate dehydrogenase, mitochondrial OS=Homo sapiens GN=MDH2 PE=1 SV=3; TOPep_Count=24	6.66722e+06	5.00609e+06	1.91438e+06	2.36051e+06	621210	7.2871e+06	451495	701607	398349	227742	9.61078e+06	5.67139e+06	2.67849e+06	2.36051e+06	198870	9.97469e+06	135730	679344	446393	110633
sp|P35321|SPR1A_HUMAN	4	4	133.6	0.0371743	0.105565	6.9124	0.666049	Hi infection	Low infection	10438	Cornifin-A OS=Homo sapiens GN=SPRR1A PE=1 SV=2; TOPep_Count=8	281143	673473	627993	462186	448286	287644	121204	3.40691e+06	4.87606e+06	313874	405266	762976	878651	462186	143511	393732	36436.6	3.2988e+06	5.46415e+06	152475
sp|P60900|PSA6_HUMAN	5	5	237.92	0.0372074	0.105565	5.00802	0.665852	Low infection	Hi infection	27949	Proteasome subunit alpha type-6 OS=Homo sapiens GN=PSMA6 PE=1 SV=1; TOPep_Count=13	1.16919e+06	522428	384862	498864	111547	1.22709e+06	185541	148625	127128	75072.2	1.68539e+06	591857	538476	498864	35709.7	1.67966e+06	55778	143909	142460	36468.8
sp|P01880|IGHD_HUMAN	2	2	80.16	0.0372584	0.105565	13.715	0.66555	Hi infection	Low infection	42794	Ig delta chain C region OS=Homo sapiens GN=IGHD PE=1 SV=2; TOPep_Count=19	16503.2	14477.6	4166.56	15776.4	38412.6	797.697	39838.4	299655	444886	19415.6	23789.3	16401.6	5829.61	15776.4	12297.1	1091.9	11976.3	290147	498543	9431.78
sp|P12277|KCRB_HUMAN	4	4	177.03	0.0375419	0.105896	1.90949	0.663876	Hi infection	Low infection	43013	Creatine kinase B-type OS=Homo sapiens GN=CKB PE=1 SV=1; TOPep_Count=21	64152.5	158068	98772.9	62731.5	136246	96223	199259	301127	179974	186226	92475.6	179075	138197	62731.5	43617	131712	59901.9	291572	201681	90465.3
sp|P03418|NCAP_HRSVA	17	17	736.7	0.0376276	0.105896	5.00683	0.663371	Hi infection	Low infection	43594	Nucleoprotein OS=Human respiratory syncytial virus A (strain A2) GN=N PE=1 SV=1	54676.8	201322	107433	76242.8	313807	44078.6	159704	1.43197e+06	473161	148955	78816.4	228077	150314	76242.8	100460	60335.4	48010.6	1.38653e+06	530227	72359.9
sp|P20160|CAP7_HUMAN	8	8	704.66	0.0378024	0.106032	21.6697	0.662345	Low infection	Hi infection	27436	Azurocidin OS=Homo sapiens GN=AZU1 PE=1 SV=3; TOPep_Count=11	7.32093e+07	1.83709e+07	3.15696e+07	2.6799e+07	665008	5.39957e+07	3.38213e+06	684816	686958	2.74178e+06	1.05531e+08	2.08123e+07	4.41703e+07	2.6799e+07	212891	7.39101e+07	1.01675e+06	663086	769810	1.33191e+06
sp|Q08722|CD47_HUMAN	1	1	21.34	0.0382118	0.106823	494.024	0.659956	Low infection	Hi infection	35701	Leukocyte surface antigen CD47 OS=Homo sapiens GN=CD47 PE=1 SV=1; TOPep_Count=13	91642.2	0	338516	12564.6	21601.8	8309.55	44810.3	448.889	0	0	132102	0	473632	12564.6	6915.43	11374.2	13471	434.645	0	0
sp|P28070|PSB4_HUMAN	4	4	112.55	0.0387817	0.107617	2.55971	0.656662	Low infection	Hi infection	29354	Proteasome subunit beta type-4 OS=Homo sapiens GN=PSMB4 PE=1 SV=4; TOPep_Count=11	473654	267989	193111	264175	111569	500919	261762	247333	74532.5	25246.8	682770	303604	270189	264175	35717	685666	78691.7	239485	83521.7	12264.5
sp|P36980|FHR2_HUMAN	5	4	195.5	0.0389357	0.107617	34.737	0.655778	Low infection	Hi infection	31654	Complement factor H-related protein 2 OS=Homo sapiens GN=CFHR2 PE=1 SV=1; TOPep_Count=15	1.0121e+06	456897	853671	137038	21283.4	998039	9322.54	12594	28473.9	1969.94	1.45893e+06	517618	1.19441e+06	137038	6813.52	1.36613e+06	2802.57	12194.4	31908.1	956.964
sp|P62834|RAP1A_HUMAN	8	2	264.36	0.0389969	0.107617	5.42286	0.655428	Low infection	Hi infection	21427	Ras-related protein Rap-1A OS=Homo sapiens GN=RAP1A PE=1 SV=1; TOPep_Count=10	176112	74307.2	230606	118341	17496.1	63410.6	29612.4	19926.2	15102.7	21073.7	253865	84182.5	322651	118341	5601.06	86797.4	8902.17	19293.9	16924.2	10237.3
sp|Q14508|WFDC2_HUMAN	5	5	388.93	0.0390091	0.107617	2.08988	0.655358	Hi infection	Low infection	14064	WAP four-disulfide core domain protein 2 OS=Homo sapiens GN=WFDC2 PE=1 SV=2; TOPep_Count=6	1.52686e+06	6.54806e+06	937062	1.98245e+06	2.3749e+06	2.01269e+06	1.15641e+06	4.44385e+06	4.88726e+06	5.48173e+06	2.20096e+06	7.41829e+06	1.31108e+06	1.98245e+06	760284	2.755e+06	347643	4.30284e+06	5.4767e+06	2.66293e+06
sp|Q7L5N7|PCAT2_HUMAN	4	4	124.86	0.0391714	0.107711	4.71113	0.654431	Low infection	Hi infection	60908	Lysophosphatidylcholine acyltransferase 2 OS=Homo sapiens GN=LPCAT2 PE=1 SV=1; TOPep_Count=30	1.97378e+06	947112	3.14698e+06	461584	285259	1.68392e+06	560948	157567	487284	179299	2.84519e+06	1.07298e+06	4.40307e+06	461584	91320.7	2.30498e+06	168634	152568	546054	87100.6
sp|P63092|GNAS2_HUMAN	2	1	67.81	0.0394719	0.108182	4.86111	0.652722	Low infection	Hi infection	46203	Guanine nucleotide-binding protein G(s) subunit alpha isoforms short OS=Homo sapiens GN=GNAS PE=1 SV=1; TOPep_Count=22	234494	103153	296979	178042	22343.3	275020	95382	46732.2	36235.9	23305.1	338022	116861	415516	178042	7152.81	376452	28674	45249.3	40606.2	11321.2
sp|Q9H8M2|BRD9_HUMAN	1	1	16.67	0.0399712	0.10899	5.36265	0.649904	Hi infection	Low infection	67412	Bromodomain-containing protein 9 OS=Homo sapiens GN=BRD9 PE=1 SV=2; TOPep_Count=28	1243.38	122072	19367.2	104325	29986.6	7399.82	80010.5	299764	276014	261725	1792.33	138296	27097.4	104325	9599.7	10129	24053	290253	309303	127141
sp|Q9BYE4|SPR2G_HUMAN	2	2	90.24	0.0401153	0.10899	4.29025	0.649096	Hi infection	Low infection	8890	Small proline-rich protein 2G OS=Homo sapiens GN=SPRR2G PE=2 SV=1; TOPep_Count=5	64099	233532	472944	156182	752117	55047.8	152926	917563	2.1824e+06	369343	92398.5	264568	661715	156182	240777	75350.3	45973	888447	2.44561e+06	179420
sp|Q92743|HTRA1_HUMAN	6	6	247.59	0.0401567	0.10899	3.37699	0.648865	Hi infection	Low infection	52278	Serine protease HTRA1 OS=Homo sapiens GN=HTRA1 PE=1 SV=1; TOPep_Count=20	487.648	1.66901e+06	52169.7	27748.3	24147.4	7079.93	18036.4	1.26552e+06	568635	769036	702.942	1.89082e+06	72992.8	27748.3	7730.38	9691.12	5422.15	1.22537e+06	637217	373585
sp|P20700|LMNB1_HUMAN	19	18	651.5	0.0403194	0.109079	3.49708	0.647955	Low infection	Hi infection	66764	Lamin-B1 OS=Homo sapiens GN=LMNB1 PE=1 SV=2; TOPep_Count=38	3.28824e+06	2.0552e+06	1.88636e+06	2.7585e+06	1.24429e+06	5.65558e+06	600139	867797	617833	657582	4.73999e+06	2.32833e+06	2.63929e+06	2.7585e+06	398337	7.74144e+06	180415	840261	692349	319442
sp|P07476|INVO_HUMAN	3	3	85.62	0.0410291	0.110237	24.9822	0.644023	Hi infection	Low infection	68662	Involucrin OS=Homo sapiens GN=IVL PE=1 SV=2; TOPep_Count=38	717.31	23070.3	1767.03	2365.65	146.751	189.909	4558.97	129490	219742	2116.85	1034	26136.3	2472.32	2365.65	46.9798	259.95	1370.53	125381	246244	1028.33
sp|P55008|AIF1_HUMAN	2	2	74.86	0.0411998	0.110237	779.445	0.643085	Low infection	Hi infection	16804	Allograft inflammatory factor 1 OS=Homo sapiens GN=AIF1 PE=1 SV=1; TOPep_Count=12	819704	174552	247088	293838	0	1.1777e+06	7573.11	1495.82	0	0	1.1816e+06	197750	345711	293838	0	1.61205e+06	2276.65	1448.36	0	0
sp|O60888|CUTA_HUMAN	1	1	34.01	0.041227	0.110237	Infinity	0.642936	Low infection	Hi infection	19329	Protein CutA OS=Homo sapiens GN=CUTA PE=1 SV=2; TOPep_Count=7	91163.5	27704.2	39025.1	20247.7	0	172593	0	0	0	0	131412	31386	54601.7	20247.7	0	236248	0	0	0	0
sp|Q14739|LBR_HUMAN	4	4	183.59	0.0412734	0.110237	26.0526	0.642682	Low infection	Hi infection	71168	Lamin-B receptor OS=Homo sapiens GN=LBR PE=1 SV=2; TOPep_Count=27	617231	381692	2.18554e+06	437175	26004.1	127384	28817.1	11570.8	19884.5	31119	889736	432418	3.05788e+06	437175	8324.77	174365	8663.08	11203.6	22282.7	15117.1
sp|Q7Z5R6|AB1IP_HUMAN	2	1	43.8	0.0414696	0.11041	11.3457	0.641609	Low infection	Hi infection	73704	Amyloid beta A4 precursor protein-binding family B member 1-interacting protein OS=Homo sapiens GN=APBB1IP PE=1 SV=1; TOPep_Count=28	59923.3	50171.3	39355.1	34345.9	3716.54	54253.6	2498.51	3525.37	3746.66	1954.8	86379.2	56839	55063.3	34345.9	1189.79	74263.1	751.109	3413.51	4198.53	949.607
sp|P23528|COF1_HUMAN	10	10	464.48	0.0419924	0.111448	4.23598	0.638769	Low infection	Hi infection	18830	Cofilin-1 OS=Homo sapiens GN=CFL1 PE=1 SV=3; TOPep_Count=12	3.54654e+06	2.3782e+07	8.59623e+06	1.52035e+07	4.65953e+06	2.70929e+06	1.32969e+07	2.7123e+06	2.39922e+06	2.15216e+06	5.11232e+06	2.69426e+07	1.20273e+07	1.52035e+07	1.49167e+06	3.70852e+06	3.99736e+06	2.62624e+06	2.68859e+06	1.04548e+06
sp|P19878|NCF2_HUMAN	4	4	97.56	0.0425649	0.111919	15.8113	0.635692	Low infection	Hi infection	60348	Neutrophil cytosol factor 2 OS=Homo sapiens GN=NCF2 PE=1 SV=2; TOPep_Count=35	482303	402432	511773	283825	6849.99	208980	59409.2	26128.1	6813.4	20065	695238	455915	716043	283825	2192.91	286054	17859.8	25299	7635.14	9747.24
sp|P27797|CALR_HUMAN	14	14	851.77	0.0428842	0.111919	5.84173	0.633989	Low infection	Hi infection	48394	Calreticulin OS=Homo sapiens GN=CALR PE=1 SV=1; TOPep_Count=24	1.44058e+07	5.49791e+06	7.03959e+06	5.81126e+06	996763	1.40595e+07	1.83227e+06	1.54062e+06	1.15331e+06	948080	2.07659e+07	6.22857e+06	9.84938e+06	5.81126e+06	319096	1.92449e+07	550822	1.49173e+06	1.2924e+06	460561
sp|P00813|ADA_HUMAN	1	1	34.67	0.0429556	0.111919	Infinity	0.63361	Low infection	Hi infection	41135	Adenosine deaminase OS=Homo sapiens GN=ADA PE=1 SV=3; TOPep_Count=21	50693.7	11059.8	0	34874.2	0	91513.1	3876.96	0	0	0	73074.7	12529.6	0	34874.2	0	125264	1165.5	0	0	0
sp|Q7Z794|K2C1B_HUMAN	6	1	306.01	0.0429575	0.111919	3.10679	0.6336	Hi infection	Low infection	62260	Keratin, type II cytoskeletal 1b OS=Homo sapiens GN=KRT77 PE=2 SV=3; TOPep_Count=34	11930.2	76620	21233.4	3684.68	162460	9951.89	15465.3	133040	153674	114522	17197.4	86802.7	29708.6	3684.68	52008.7	13622.3	4649.23	128818	172208	55632.7
sp|P14780|MMP9_HUMAN	30	30	1403.53	0.0431935	0.111919	17.444	0.63235	Low infection	Hi infection	79603	Matrix metalloproteinase-9 OS=Homo sapiens GN=MMP9 PE=1 SV=3; TOPep_Count=37	1.22476e+07	8.11774e+06	4.89218e+06	7.54352e+06	124365	1.17144e+07	1.36836e+06	298222	126959	705164	1.76549e+07	9.19657e+06	6.84485e+06	7.54352e+06	39813.4	1.60348e+07	411360	288759	142271	342557
sp|P30101|PDIA3_HUMAN	18	18	669.16	0.0431993	0.111919	4.68952	0.632319	Low infection	Hi infection	57257	Protein disulfide-isomerase A3 OS=Homo sapiens GN=PDIA3 PE=1 SV=4; TOPep_Count=32	7.57374e+06	3.67444e+06	4.19828e+06	1.94779e+06	499757	3.80665e+06	1.50343e+06	707293	815273	598038	1.09175e+07	4.16277e+06	5.87399e+06	1.94779e+06	159988	5.2106e+06	451964	684850	913601	290517
sp|P08621|RU17_HUMAN	1	1	24.93	0.0432435	0.111919	Infinity	0.632086	Low infection	Hi infection	51694	U1 small nuclear ribonucleoprotein 70 kDa OS=Homo sapiens GN=SNRNP70 PE=1 SV=2; TOPep_Count=19	55037.6	13085.9	13944.8	2366.48	0	50903.3	0	0	0	0	79336.4	14824.9	19510.7	2366.48	0	69677.2	0	0	0	0
sp|Q13637|RAB32_HUMAN	1	1	26.03	0.0432689	0.111919	Infinity	0.631952	Low infection	Hi infection	25321	Ras-related protein Rab-32 OS=Homo sapiens GN=RAB32 PE=1 SV=3; TOPep_Count=16	28129.9	3424.52	125916	67555.6	0	39008.4	0	0	0	0	40549.2	3879.63	176175	67555.6	0	53395.3	0	0	0	0
sp|Q15257|PTPA_HUMAN	1	1	28.07	0.0436754	0.111919	Infinity	0.629814	Low infection	Hi infection	41209	Serine/threonine-protein phosphatase 2A activator OS=Homo sapiens GN=PPP2R4 PE=1 SV=3; TOPep_Count=23	206595	10989	16902.8	44908.5	0	362579	0	0	0	0	297805	12449.4	23649.5	44908.5	0	496304	0	0	0	0
sp|Q15848|ADIPO_HUMAN	1	1	36.49	0.0437448	0.111919	Infinity	0.629451	Low infection	Hi infection	26622	Adiponectin OS=Homo sapiens GN=ADIPOQ PE=1 SV=1; TOPep_Count=10	343901	50694.7	186339	7949.59	0	355751	0	0	0	0	495733	57431.9	260714	7949.59	0	486957	0	0	0	0
sp|P30464|1B15_HUMAN	6	1	292.76	0.043789	0.111919	3.51081	0.629219	Low infection	Hi infection	40759	HLA class I histocompatibility antigen, B-15 alpha chain OS=Homo sapiens GN=HLA-B PE=1 SV=2; TOPep_Count=20	769584	276093	1.15159e+06	523250	125788	581680	296284	112908	94059.3	247662	1.10935e+06	312785	1.61123e+06	523250	40268.8	796213	89069.8	109325	105404	120310
sp|P11226|MBL2_HUMAN	1	1	37.65	0.0438014	0.111919	Infinity	0.629155	Low infection	Hi infection	26637	Mannose-binding protein C OS=Homo sapiens GN=MBL2 PE=1 SV=2; TOPep_Count=15	5624.76	4628.59	1763.51	0	0	37234.2	1934.55	0	0	0	8108.08	5243.72	2467.4	0	0	50966.7	581.571	0	0	0
sp|P04229|2B11_HUMAN	3	1	138.38	0.0439045	0.111919	3.02706	0.628616	Hi infection	Low infection	30405	HLA class II histocompatibility antigen, DRB1-1 beta chain OS=Homo sapiens GN=HLA-DRB1 PE=1 SV=2; TOPep_Count=17	39206.6	10280.2	35805.4	11036.8	3697.41	26288	52624	97101.2	51780.5	83257.4	56516.2	11646.5	50096.8	11036.8	1183.66	35983.5	15820	94020.1	58025.6	40445
sp|O95831|AIFM1_HUMAN	1	1	47.43	0.0445035	0.113102	Infinity	0.625508	Low infection	Hi infection	67255	Apoptosis-inducing factor 1, mitochondrial OS=Homo sapiens GN=AIFM1 PE=1 SV=1; TOPep_Count=32	18941.7	4235.64	1616.41	2207.44	0	37505.4	0	0	0	0	27304.4	4798.54	2261.59	2207.44	0	51337.9	0	0	0	0
sp|Q96DA0|ZG16B_HUMAN	8	8	493.63	0.0450863	0.114237	3.54325	0.622516	Hi infection	Low infection	22836	Zymogen granule protein 16 homolog B OS=Homo sapiens GN=ZG16B PE=1 SV=3; TOPep_Count=11	5.38985e+07	1.9413e+08	4.14817e+07	6.82559e+07	1.38344e+07	6.50853e+07	6.93307e+06	1.40658e+08	1.68735e+08	3.64258e+08	7.76945e+07	2.19929e+08	5.80388e+07	6.82559e+07	4.42885e+06	8.90897e+07	2.08424e+06	1.36194e+08	1.89085e+08	1.7695e+08
sp|Q9H0R4|HDHD2_HUMAN	1	1	34.73	0.045359	0.114581	Infinity	0.621127	Low infection	Hi infection	28857	Haloacid dehalogenase-like hydrolase domain-containing protein 2 OS=Homo sapiens GN=HDHD2 PE=1 SV=1; TOPep_Count=16	88956.8	34717	1543.59	22334	0	112248	0	0	0	0	128231	39330.9	2159.7	22334	0	153646	0	0	0	0
sp|P80188|NGAL_HUMAN	17	17	775.31	0.0454999	0.114592	3.00237	0.620412	Low infection	Hi infection	22856	Neutrophil gelatinase-associated lipocalin OS=Homo sapiens GN=LCN2 PE=1 SV=2; TOPep_Count=11	5.20794e+07	3.06728e+07	2.15522e+07	2.92341e+07	1.12482e+07	5.56287e+07	1.10656e+07	9.04357e+06	5.4262e+06	1.57179e+07	7.50723e+07	3.47491e+07	3.01546e+07	2.92341e+07	3.60092e+06	7.61454e+07	3.32656e+06	8.75661e+06	6.08064e+06	7.63549e+06
sp|P61224|RAP1B_HUMAN	7	1	258.36	0.0459958	0.115306	2.77648	0.617909	Low infection	Hi infection	21151	Ras-related protein Rap-1b OS=Homo sapiens GN=RAP1B PE=1 SV=1; TOPep_Count=12	656661	332068	588799	413965	145705	327767	136885	138000	117965	145651	946574	376200	823813	413965	46645	448652	41150.7	133621	132192	70755
sp|Q16531|DDB1_HUMAN	2	2	52.43	0.0460584	0.115306	15.8142	0.617595	Low infection	Hi infection	128253	DNA damage-binding protein 1 OS=Homo sapiens GN=DDB1 PE=1 SV=1; TOPep_Count=53	133408	66694.9	13765.2	13465.8	2482.85	216453	7976.33	2182.86	10030.8	96.6187	192308	75558.6	19259.5	13465.8	794.841	296284	2397.87	2113.59	11240.6	46.9357
sp|P01613|KV121_HUMAN	2	2	197.49	0.0462522	0.115447	2.56077	0.616624	Hi infection	Low infection	12463	Ig kappa chain V-I region Ni OS=Homo sapiens PE=1 SV=1; TOPep_Count=3	1.23864e+06	2.87356e+06	1.18509e+06	301652	632016	1.87909e+06	504489	3.40235e+06	4.05376e+06	1.9981e+06	1.7855e+06	3.25545e+06	1.65811e+06	301652	202329	2.57213e+06	151661	3.29439e+06	4.54267e+06	970642
sp|P49788|TIG1_HUMAN	11	11	382.63	0.0477475	0.118826	2.32155	0.609241	Hi infection	Low infection	33660	Retinoic acid receptor responder protein 1 OS=Homo sapiens GN=RARRES1 PE=1 SV=2; TOPep_Count=14	312569	2.45007e+06	706811	1.00407e+06	404074	524794	437985	2.03842e+06	1.14875e+06	2.62372e+06	450567	2.77568e+06	988929	1.00407e+06	129357	718346	131668	1.97374e+06	1.28729e+06	1.27456e+06
sp|P26639|SYTC_HUMAN	4	3	117.74	0.0483259	0.119909	4.02819	0.606437	Low infection	Hi infection	84405	Threonine--tRNA ligase, cytoplasmic OS=Homo sapiens GN=TARS PE=1 SV=3; TOPep_Count=47	167285	53998.1	93938.2	102454	25526.9	149524	21037.7	27215.5	24422.1	13662.8	241140	61174.3	131433	102454	8172	204671	6324.41	26351.9	27367.5	6637.17
sp|P04544|NS1_HRSVA	1	1	45.48	0.0486154	0.120156	22.3213	0.605043	Hi infection	Low infection	15785	Non-structural protein 1 OS=Human respiratory syncytial virus A (strain A2) GN=1C PE=1 SV=1	1580.94	178.365	22566	803.84	0	619.231	0	180467	56977.2	8870.99	2278.91	202.07	31573	803.84	0	847.613	0	174741	63849	4309.38
sp|O75015|FCG3B_HUMAN	5	5	163.07	0.0487121	0.120156	8.9352	0.60458	Low infection	Hi infection	26595	Low affinity immunoglobulin gamma Fc region receptor III-B OS=Homo sapiens GN=FCGR3B PE=1 SV=2; TOPep_Count=11	5.32978e+06	1.24724e+06	2.91765e+06	2.059e+06	135029	4.11389e+06	732024	241931	368357	182785	7.68286e+06	1.413e+06	4.0822e+06	2.059e+06	43227.3	5.63115e+06	220063	234255	412784	88793.6
sp|P01617|KV204_HUMAN	3	2	167.29	0.0491518	0.120885	2.20419	0.60248	Hi infection	Low infection	12533	Ig kappa chain V-II region TEW OS=Homo sapiens PE=1 SV=1; TOPep_Count=4	3.48023e+06	8.92916e+06	4.6682e+06	1.46856e+06	2.51066e+06	5.51756e+06	1.6026e+06	8.42997e+06	1.16679e+07	6.51954e+06	5.01674e+06	1.01158e+07	6.53146e+06	1.46856e+06	803744	7.55251e+06	481777	8.16248e+06	1.30752e+07	3.16708e+06
sp|Q0VDD8|DYH14_HUMAN	1	1	15.53	0.0494769	0.121329	3.79424	0.600938	Hi infection	Low infection	404027	Dynein heavy chain 14, axonemal OS=Homo sapiens GN=DNAH14 PE=2 SV=3; TOPep_Count=194	0	42859.4	0	66976.5	0	0	0	61456.8	109806	7341.42	0	48555.4	0	66976.5	0	0	0	59506.7	123050	3566.34
sp|Q9HC84|MUC5B_HUMAN	102	95	6358.51	0.0502804	0.12294	2.41702	0.597162	Hi infection	Low infection	611695	Mucin-5B OS=Homo sapiens GN=MUC5B PE=1 SV=3; TOPep_Count=157	5.10051e+07	2.25006e+08	5.22751e+07	3.46579e+07	1.38736e+07	4.91683e+07	1.42026e+07	1.61645e+08	1.57117e+08	1.37213e+08	7.35237e+07	2.54908e+08	7.31402e+07	3.46579e+07	4.44139e+06	6.73023e+07	4.26961e+06	1.56516e+08	1.76067e+08	6.66557e+07
sp|Q16674|MIA_HUMAN	2	2	70.43	0.0506219	0.123415	3.79113	0.595573	Hi infection	Low infection	14895	Melanoma-derived growth regulatory protein OS=Homo sapiens GN=MIA PE=1 SV=1; TOPep_Count=9	8271.01	186570	25652.9	20595.1	67646.8	17632.4	217012	382090	393385	107393	11922.6	211365	35892	20595.1	21655.9	24135.6	65238.9	369966	440830	52169.6
sp|O14950|ML12B_HUMAN	7	6	288.04	0.0514908	0.1249	4.59402	0.591569	Low infection	Hi infection	19935	Myosin regulatory light chain 12B OS=Homo sapiens GN=MYL12B PE=1 SV=2; TOPep_Count=11	7.39112e+06	1.4759e+06	1.9468e+06	3.0764e+06	1.32919e+06	7.16731e+06	697513	948309	478877	726318	1.06543e+07	1.67205e+06	2.72385e+06	3.0764e+06	425517	9.81073e+06	209688	918218	536633	352833
sp|P18206|VINC_HUMAN	26	26	896.4	0.0515288	0.1249	2.28702	0.591396	Low infection	Hi infection	124403	Vinculin OS=Homo sapiens GN=VCL PE=1 SV=4; TOPep_Count=84	2.00309e+06	2.37179e+06	691001	1.61882e+06	669315	1.87739e+06	1.02168e+06	473182	860747	587427	2.88745e+06	2.687e+06	966807	1.61882e+06	214269	2.5698e+06	307140	458168	964560	285362
sp|Q9Y6A4|CFA20_HUMAN	1	1	21.21	0.052112	0.12595	3.14194	0.588742	Hi infection	Low infection	23042	Cilia- and flagella-associated protein 20 OS=Homo sapiens GN=CFAP20 PE=1 SV=1; TOPep_Count=12	4924.01	5948.31	5897.4	4835.72	3185.03	23315.5	1390.53	39698.6	18195.4	8755.18	7097.95	6738.82	8251.3	4835.72	1019.63	31914.6	418.026	38439	20389.9	4253.12
sp|P02790|HEMO_HUMAN	25	25	1050.5	0.0537657	0.129573	2.33826	0.581355	Low infection	Hi infection	52496	Hemopexin OS=Homo sapiens GN=HPX PE=1 SV=2; TOPep_Count=25	2.93655e+07	1.03149e+07	2.19441e+07	1.10586e+07	9.53156e+06	2.42431e+07	7.85232e+06	4.58256e+06	1.37874e+07	2.58154e+06	4.23303e+07	1.16858e+07	3.07028e+07	1.10586e+07	3.05137e+06	3.31843e+07	2.36059e+06	4.43715e+06	1.54503e+07	1.25407e+06
sp|Q16539|MK14_HUMAN	4	4	83.11	0.0541502	0.130126	40.8863	0.579665	Low infection	Hi infection	41606	Mitogen-activated protein kinase 14 OS=Homo sapiens GN=MAPK14 PE=1 SV=3; TOPep_Count=19	197280	159657	125575	179372	585.756	388670	32878.6	3765.23	6314.02	1283.47	284379	180875	175698	179372	187.52	532017	9884.07	3645.75	7075.54	623.487
sp|P14174|MIF_HUMAN	2	2	62.99	0.0545651	0.130448	4.32936	0.577854	Low infection	Hi infection	12750	Macrophage migration inhibitory factor OS=Homo sapiens GN=MIF PE=1 SV=4; TOPep_Count=4	6.89589e+06	3.26613e+06	1.88734e+06	2.58349e+06	534840	6.16704e+06	1.40039e+06	412499	1.03329e+06	804799	9.9404e+06	3.7002e+06	2.64065e+06	2.58349e+06	171220	8.44154e+06	420990	399410	1.15792e+06	390958
sp|P25787|PSA2_HUMAN	5	5	150.47	0.0546847	0.130448	3.29955	0.577333	Low infection	Hi infection	26107	Proteasome subunit alpha type-2 OS=Homo sapiens GN=PSMA2 PE=1 SV=2; TOPep_Count=13	1.84551e+06	1.12206e+06	753059	879453	219846	2.04131e+06	711791	311028	297589	375025	2.6603e+06	1.27117e+06	1.05364e+06	879453	70379.9	2.79418e+06	213981	301159	333481	182181
sp|O75390|CISY_HUMAN	8	8	295.24	0.0547509	0.130448	7.34808	0.577046	Low infection	Hi infection	52019	Citrate synthase, mitochondrial OS=Homo sapiens GN=CS PE=1 SV=2; TOPep_Count=20	3.55566e+06	1.65713e+06	798866	673407	284578	1.5374e+06	112921	247840	176628	78285.2	5.12548e+06	1.87736e+06	1.11773e+06	673407	91102.6	2.10441e+06	33946.5	239976	197930	38029.6
sp|Q9UHD0|IL19_HUMAN	1	1	27.75	0.0551299	0.130979	13.3664	0.575407	Low infection	Hi infection	21006	Interleukin-19 OS=Homo sapiens GN=IL19 PE=1 SV=2; TOPep_Count=11	0	348381	0	0	0	0	0	3754.08	1457.59	5958.57	0	394680	0	0	0	0	0	3634.96	1633.39	2894.57
sp|O95497|VNN1_HUMAN	4	3	149.35	0.0556576	0.131858	1.99226	0.57314	Hi infection	Low infection	57827	Pantetheinase OS=Homo sapiens GN=VNN1 PE=1 SV=2; TOPep_Count=22	1.32809e+06	1.87234e+06	1.53012e+06	2.55049e+06	2.89678e+06	557267	3.51717e+06	4.27628e+06	3.94014e+06	3.9525e+06	1.91444e+06	2.12117e+06	2.14086e+06	2.55049e+06	927353	762795	1.05734e+06	4.14059e+06	4.41535e+06	1.92006e+06
sp|H7BZ55|CROL3_HUMAN	2	2	49.36	0.0558516	0.131858	3.52278	0.572311	Hi infection	Low infection	250177	Putative ciliary rootlet coiled-coil protein-like 3 protein OS=Homo sapiens PE=5 SV=2; TOPep_Count=148	1239.18	78643.3	4682.97	19640.9	2007.15	4288.48	1830.31	87198.2	66925.1	15472	1786.27	89094.9	6552.13	19640.9	642.554	5870.14	550.232	84431.3	74996.8	7516.06
sp|Q13410|BT1A1_HUMAN	1	1	36.6	0.0560843	0.131858	Infinity	0.571321	Low infection	Hi infection	59604	Butyrophilin subfamily 1 member A1 OS=Homo sapiens GN=BTN1A1 PE=1 SV=3; TOPep_Count=29	759.999	0	2245.71	6442.95	225564	515.879	0	0	0	0	1095.54	0	3142.07	6442.95	72210.3	706.144	0	0	0	0
sp|O00602|FCN1_HUMAN	8	7	348.05	0.056257	0.131858	23.7829	0.570588	Low infection	Hi infection	35623	Ficolin-1 OS=Homo sapiens GN=FCN1 PE=1 SV=2; TOPep_Count=16	2.64015e+06	123846	5.47368e+06	927472	279565	983806	24533.6	23865.7	14240.3	150259	3.80576e+06	140305	7.65846e+06	927472	89497.9	1.34665e+06	7375.37	23108.4	15957.8	72993.5
sp|P14678|RSMB_HUMAN	2	2	62.69	0.0563912	0.131858	12.9406	0.57002	Low infection	Hi infection	24876	Small nuclear ribonucleoprotein-associated proteins B and B' OS=Homo sapiens GN=SNRPB PE=1 SV=2; TOPep_Count=15	364223	210662	58502.6	129903	8901.54	529052	20312.6	28465.3	11984.8	3317.87	525026	238658	81853.3	129903	2849.67	724175	6106.45	27562.1	13430.3	1611.77
sp|O75694|NU155_HUMAN	1	1	22.66	0.0566014	0.131858	3.4413	0.569133	Hi infection	Low infection	156808	Nuclear pore complex protein Nup155 OS=Homo sapiens GN=NUP155 PE=1 SV=1; TOPep_Count=62	44546.8	52560.2	390021	75517.4	41350.3	33392.9	3253.19	462800	290567	191478	64214.1	59545.4	545694	75517.4	13237.6	45708.6	977.985	448114	325612	93016.8
sp|Q96LJ7|DHRS1_HUMAN	1	1	33.14	0.056747	0.131858	30.3088	0.568519	Hi infection	Low infection	34569	Dehydrogenase/reductase SDR family member 1 OS=Homo sapiens GN=DHRS1 PE=1 SV=1; TOPep_Count=16	0	3299.98	10563.5	10290.3	2888.42	0	0	241940	75258.2	34064.4	0	3738.54	14779.8	10290.3	924.679	0	0	234263	84334.9	16547.9
sp|P47929|LEG7_HUMAN	5	5	387.04	0.0567575	0.131858	9.54409	0.568475	Hi infection	Low infection	15234	Galectin-7 OS=Homo sapiens GN=LGALS7 PE=1 SV=2; TOPep_Count=10	307692	691716	230887	169918	192356	523550	25824.8	3.85905e+06	4.70172e+06	200470	443536	783643	323043	169918	61579.4	716644	7763.53	3.7366e+06	5.26879e+06	97385
sp|P55160|NCKPL_HUMAN	2	2	64.23	0.0576762	0.133622	14.2382	0.56464	Low infection	Hi infection	129665	Nck-associated protein 1-like OS=Homo sapiens GN=NCKAP1L PE=1 SV=3; TOPep_Count=63	20724.7	9299.13	66881.1	14269.1	1567.76	19851.2	616.072	217.332	809.612	2982.66	29874.6	10535	93576.1	14269.1	501.891	27172.7	185.205	210.436	907.257	1448.92
sp|Q99954|SMR3A_HUMAN	1	1	37.06	0.0580266	0.134063	12.604	0.563191	Low infection	Hi infection	14264	Submaxillary gland androgen-regulated protein 3A OS=Homo sapiens GN=SMR3A PE=2 SV=2; TOPep_Count=3	65681.9	514053	39407.8	39899.1	9212.41	128493	11349.4	9900.09	15977.9	1599.45	94680.1	582370	55137.1	39899.1	2949.19	175883	3411.89	9585.95	17905	776.988
sp|P33176|KINH_HUMAN	1	1	34.07	0.0585296	0.134854	20.4873	0.561125	Hi infection	Low infection	110469	Kinesin-1 heavy chain OS=Homo sapiens GN=KIF5B PE=1 SV=1; TOPep_Count=64	0	7712.58	3952.99	10550.7	0	0	0	124211	67909.4	2944.83	0	8737.57	5530.79	10550.7	0	0	0	120270	76099.7	1430.55
sp|Q15582|BGH3_HUMAN	3	3	96.45	0.0593831	0.136445	1.69036	0.557655	Low infection	Hi infection	75372	Transforming growth factor-beta-induced protein ig-h3 OS=Homo sapiens GN=TGFBI PE=1 SV=1; TOPep_Count=39	159519	215014	114207	146559	240779	191091	339209	119059	111441	126071	229946	243589	159792	146559	77081.2	261568	101974	115281	124882	61243.2
sp|Q6UX73|CP089_HUMAN	1	1	32.85	0.0604011	0.138405	21.1979	0.553575	Hi infection	Low infection	46043	UPF0764 protein C16orf89 OS=Homo sapiens GN=C16orf89 PE=1 SV=2; TOPep_Count=23	18.9072	13333.5	4733	7937.12	0	0	0.0766135	176009	55863	4539.39	27.2546	15105.5	6622.13	7937.12	0	0	0.0230318	170424	62600.5	2205.16
sp|Q15080|NCF4_HUMAN	4	4	170.86	0.0606103	0.138506	5.08229	0.552744	Low infection	Hi infection	39232	Neutrophil cytosol factor 4 OS=Homo sapiens GN=NCF4 PE=1 SV=2; TOPep_Count=27	114751	297183	415700	210512	10473.5	90363.5	107097	5583.94	10234.3	89259.3	165414	336678	581623	210512	3352.92	123691	32195.9	5406.76	11468.7	43360.6
sp|P01860|IGHG3_HUMAN	14	7	893.8	0.0617743	0.140783	3.19024	0.548167	Low infection	Hi infection	42398	Ig gamma-3 chain C region OS=Homo sapiens GN=IGHG3 PE=1 SV=2; TOPep_Count=17	4.60319e+06	1.66897e+07	7.07099e+06	1.82743e+06	2.62762e+06	8.20862e+06	2.97541e+06	876148	4.21932e+06	815818	6.63549e+06	1.89078e+07	9.89331e+06	1.82743e+06	841187	1.12361e+07	894475	848347	4.7282e+06	396311
sp|Q9H1X1|RSPH9_HUMAN	3	3	55.45	0.0621688	0.141125	2.70842	0.546634	Hi infection	Low infection	31440	Radial spoke head protein 9 homolog OS=Homo sapiens GN=RSPH9 PE=1 SV=1; TOPep_Count=20	1647.69	13082.8	1948.51	3257.12	91488.1	1837.41	31403.2	42599.9	56439.9	68880.2	2375.14	14821.5	2726.24	3257.12	29288.3	2515.07	9440.51	41248.2	63247	33460.8
sp|P37802|TAGL2_HUMAN	16	16	585.26	0.0622619	0.141125	2.90665	0.546273	Low infection	Hi infection	22659	Transgelin-2 OS=Homo sapiens GN=TAGLN2 PE=1 SV=3; TOPep_Count=14	8.156e+06	3.77438e+06	2.22252e+06	3.47514e+06	1.69951e+06	9.55251e+06	2.13312e+06	1.34829e+06	1.38903e+06	1.83542e+06	1.17568e+07	4.27598e+06	3.10962e+06	3.47514e+06	544070	1.30756e+07	641264	1.3055e+06	1.55656e+06	891618
sp|P31944|CASPE_HUMAN	4	4	167.22	0.0624292	0.141125	3.90297	0.545627	Hi infection	Low infection	28058	Caspase-14 OS=Homo sapiens GN=CASP14 PE=1 SV=2; TOPep_Count=18	3895.47	136936	2317.48	15480.9	237514	14982.8	87579.2	208807	439273	186108	5615.3	155135	3242.48	15480.9	76036.1	20508.7	26328.3	202181	492252	90407.9
sp|Q5JTV8|TOIP1_HUMAN	1	1	55.23	0.0626002	0.141131	18.1993	0.544967	Low infection	Hi infection	66490	Torsin-1A-interacting protein 1 OS=Homo sapiens GN=TOR1AIP1 PE=1 SV=2; TOPep_Count=34	386855	134256	925191	289170	9896.36	232808	16476.3	27083	10145.7	9742.91	557650	152098	1.29447e+06	289170	3168.15	318671	4953.16	26223.6	11369.3	4732.94
sp|P51149|RAB7A_HUMAN	7	7	286.99	0.0636421	0.143095	2.5532	0.540984	Low infection	Hi infection	23871	Ras-related protein Rab-7a OS=Homo sapiens GN=RAB7A PE=1 SV=1; TOPep_Count=17	1.37028e+06	1.12714e+06	1.06296e+06	1.0817e+06	376607	707440	270212	436816	337576	232132	1.97525e+06	1.27693e+06	1.48723e+06	1.0817e+06	120564	968354	81232	422955	378290	112766
sp|GSTP1_HUMAN|	13	13	781.3	0.0638847	0.143256	1.74986	0.540065	Low infection	Hi infection	23549	; TOPep_Count=11	7.34816e+06	1.31982e+07	6.43766e+06	9.61548e+06	4.43165e+06	7.13924e+06	4.71494e+06	3.70596e+06	4.37312e+06	4.8735e+06	1.05923e+07	1.49523e+07	9.00719e+06	9.61548e+06	1.41872e+06	9.7723e+06	1.41742e+06	3.58836e+06	4.90055e+06	2.36746e+06
sp|P04196|HRG_HUMAN	9	9	376.29	0.0640592	0.143265	4.61391	0.539407	Low infection	Hi infection	60621	Histidine-rich glycoprotein OS=Homo sapiens GN=HRG PE=1 SV=1; TOPep_Count=22	2.83647e+06	786559	2.40656e+06	1.29806e+06	425430	3.17146e+06	267763	353807	573219	112591	4.08876e+06	891091	3.36711e+06	1.29806e+06	136194	4.34114e+06	80495.6	342580	642354	54694.6
sp|Q8TF17|S3TC2_HUMAN	1	1	15.38	0.0642596	0.143331	3.02418	0.538652	Low infection	Hi infection	146792	SH3 domain and tetratricopeptide repeat-containing protein 2 OS=Homo sapiens GN=SH3TC2 PE=1 SV=2; TOPep_Count=73	802282	424992	130115	245701	307746	943373	234084	98819.6	219936	118901	1.15649e+06	481472	182049	245701	98519.6	1.2913e+06	70371	95684	246462	57760
sp|Q8WXI7|MUC16_HUMAN	4	3	116.31	0.0648571	0.144206	3.71617	0.536415	Hi infection	Low infection	2359793	Mucin-16 OS=Homo sapiens GN=MUC16 PE=1 SV=2; TOPep_Count=800	9683.22	23817.4	5866.15	43989.4	9793.73	39753	835.636	108621	63444.1	40932.2	13958.3	26982.7	8207.57	43989.4	3135.29	54414.5	251.211	105175	71096	19884.2
sp|Q99935|PROL1_HUMAN	4	4	274.91	0.064996	0.144206	2.98657	0.535897	Hi infection	Low infection	27367	Proline-rich protein 1 OS=Homo sapiens GN=PROL1 PE=1 SV=2; TOPep_Count=8	362202	1.59937e+07	432276	8.28327e+06	57703.4	621106	43300	9.83389e+06	1.32281e+07	9.95271e+06	522113	1.81193e+07	604815	8.28327e+06	18472.7	850180	13017	9.52185e+06	1.48235e+07	4.83486e+06
sp|K2M3_SHEEP|	15	3	436.14	0.0652687	0.144429	3.53364	0.534884	Hi infection	Low infection	56529	; TOPep_Count=35	0	28.6668	174.393	2.10561	2.40221	8.87825	0	67.3198	36.127	224.342	0	32.4766	244	2.10561	0.769024	12.1527	0	65.1836	40.4842	108.982
sp|Q9GZN8|CT027_HUMAN	1	1	25.3	0.0663354	0.14525	44.0963	0.53096	Low infection	Hi infection	19618	UPF0687 protein C20orf27 OS=Homo sapiens GN=C20orf27 PE=1 SV=3; TOPep_Count=11	494105	333625	279875	245434	0	458963	56687	0	0	18161.8	712251	377963	391585	245434	0	628235	17041.4	0	0	8822.68
sp|P02671|FIBA_HUMAN	21	21	927.08	0.0664006	0.14525	4.00341	0.530722	Low infection	Hi infection	95767	Fibrinogen alpha chain OS=Homo sapiens GN=FGA PE=1 SV=2; TOPep_Count=45	3.00203e+07	9.17182e+06	2.60216e+07	1.22206e+07	3.68457e+06	3.31591e+07	4.96222e+06	5.00319e+06	6.21158e+06	1.55007e+06	4.32741e+07	1.03907e+07	3.64079e+07	1.22206e+07	1.17955e+06	4.53887e+07	1.49176e+06	4.84443e+06	6.96074e+06	752997
sp|K1H1_HUMAN|	8	2	329.66	0.0664034	0.14525	12.8529	0.530712	Hi infection	Low infection	48739	; TOPep_Count=26	15.3043	746.234	3.19635	224.981	1007.08	958.567	664.175	2966.11	15788.9	1182.84	22.0611	845.407	4.47215	224.981	322.399	1312.1	199.666	2871.99	17693.1	574.602
sp|Q15907|RB11B_HUMAN	3	3	79.28	0.0665138	0.14525	2.8552	0.530309	Low infection	Hi infection	24699	Ras-related protein Rab-11B OS=Homo sapiens GN=RAB11B PE=1 SV=4; TOPep_Count=16	157021	259939	181284	250541	31730.5	157536	145933	78628	66124.5	32966	226346	294485	253642	250541	10158	215637	43870.9	76133	74099.6	16014.3
sp|O43504|LTOR5_HUMAN	1	1	18.21	0.0668916	0.14525	61.2168	0.528937	Low infection	Hi infection	9890	Ragulator complex protein LAMTOR5 OS=Homo sapiens GN=LAMTOR5 PE=1 SV=1; TOPep_Count=5	146964	328936	12163.1	48114.2	14783.3	141859	0	0	4850.35	0	211848	372651	17017.9	48114.2	4732.63	194178	0	0	5435.34	0
sp|P11413|G6PD_HUMAN	20	20	823.37	0.0669505	0.14525	16.8609	0.528724	Low infection	Hi infection	59786	Glucose-6-phosphate 1-dehydrogenase OS=Homo sapiens GN=G6PD PE=1 SV=4; TOPep_Count=38	4.4326e+06	2.44884e+06	3.54872e+06	3.24678e+06	48219.4	4.02447e+06	261615	260158	109309	88344.6	6.38958e+06	2.77428e+06	4.96516e+06	3.24678e+06	15436.6	5.50875e+06	78647.6	251903	122493	42916.3
sp|Q8IWA5|CTL2_HUMAN	1	1	42.15	0.0673476	0.14525	90.7778	0.52729	Low infection	Hi infection	81721	Choline transporter-like protein 2 OS=Homo sapiens GN=SLC44A2 PE=1 SV=3; TOPep_Count=35	52267	1718.25	148639	3031.61	0	29688.7	7252.84	1145.33	0	0	75342.7	1946.6	207967	3031.61	0	40638.4	2180.37	1108.99	0	0
sp|P30040|ERP29_HUMAN	6	6	178.01	0.0677241	0.14525	3.89994	0.525938	Low infection	Hi infection	29143	Endoplasmic reticulum resident protein 29 OS=Homo sapiens GN=ERP29 PE=1 SV=4; TOPep_Count=15	185928	587832	512114	575412	100312	71778.9	223606	82186.5	90087	75750.5	268015	665954	716520	575412	32113	98252	67221.1	79578.6	100952	36798.3
sp|Q01546|K22O_HUMAN	22	6	836.32	0.0678395	0.14525	2.64617	0.525525	Hi infection	Low infection	66481	Keratin, type II cytoskeletal 2 oral OS=Homo sapiens GN=KRT76 PE=1 SV=2; TOPep_Count=40	127864	133576	800448	140882	257524	104604	95183.7	538985	1.10699e+06	236679	184316	151328	1.11994e+06	140882	82441.9	143183	28614.4	521882	1.24051e+06	114974
sp|P04179|SODM_HUMAN	7	7	300.14	0.0679224	0.14525	4.89654	0.525228	Low infection	Hi infection	24989	Superoxide dismutase [Mn], mitochondrial OS=Homo sapiens GN=SOD2 PE=1 SV=2; TOPep_Count=12	4.11642e+06	2.04763e+06	1.96516e+06	1.15778e+06	406860	3.25946e+06	313675	479418	388428	293353	5.9338e+06	2.31976e+06	2.74954e+06	1.15778e+06	130249	4.4616e+06	94297.8	464205	435275	142506
sp|Q9UM07|PADI4_HUMAN	12	11	449.75	0.0680475	0.14525	10.7915	0.524782	Low infection	Hi infection	75226	Protein-arginine deiminase type-4 OS=Homo sapiens GN=PADI4 PE=1 SV=2; TOPep_Count=33	478110	2.28393e+06	3.40102e+06	2.62499e+06	59795.1	758878	240261	250727	94243.1	46091.6	689194	2.58746e+06	4.75851e+06	2.62499e+06	19142.4	1.03876e+06	72228	242771	105610	22390.5
sp|Q9UDW1|QCR9_HUMAN	1	1	17.11	0.0680825	0.14525	1.22922	0.524657	Low infection	Hi infection	7415	Cytochrome b-c1 complex subunit 9 OS=Homo sapiens GN=UQCR10 PE=1 SV=3; TOPep_Count=4	12641	0	337111	0	0	0	0	59361.1	58474.6	4106.66	18221.9	0	471666	0	0	0	0	57477.5	65527.1	1994.94
sp|Q71DI3|H32_HUMAN	8	2	421.27	0.0682068	0.14525	16.7473	0.524215	Low infection	Hi infection	15547	Histone H3.2 OS=Homo sapiens GN=HIST2H3A PE=1 SV=3; TOPep_Count=6	1.27851e+08	4.8672e+07	6.50609e+07	7.64833e+07	1.76471e+06	9.9615e+07	3.89078e+06	5.24302e+06	3.22186e+06	2.36856e+06	1.84297e+08	5.51404e+07	9.10294e+07	7.64833e+07	564940	1.36355e+08	1.16966e+06	5.07665e+06	3.61044e+06	1.15061e+06
sp|P01009|A1AT_HUMAN	42	42	1996.16	0.0683985	0.14525	8.59702	0.523534	Low infection	Hi infection	46989	Alpha-1-antitrypsin OS=Homo sapiens GN=SERPINA1 PE=1 SV=3; TOPep_Count=25	3.55934e+07	8.04911e+06	2.08442e+07	1.90143e+07	1.41572e+06	3.3694e+07	1.19043e+06	1.53327e+06	4.19725e+06	241700	5.13078e+07	9.11882e+06	2.9164e+07	1.90143e+07	453219	4.61208e+07	357872	1.48462e+06	4.70347e+06	117414
sp|P08631|HCK_HUMAN	6	3	186.74	0.0684436	0.14525	4.56911	0.523373	Low infection	Hi infection	60186	Tyrosine-protein kinase HCK OS=Homo sapiens GN=HCK PE=1 SV=5; TOPep_Count=30	46406.6	56505.6	152530	84647.5	6205.24	44734.4	72322.5	24004.9	11191.9	8264.43	66894.9	64015.1	213411	84647.5	1986.5	61233.2	21741.8	23243.2	12541.8	4014.72
sp|P22626|ROA2_HUMAN	10	9	387.44	0.0684822	0.14525	5.48756	0.523237	Low infection	Hi infection	37575	Heterogeneous nuclear ribonucleoproteins A2/B1 OS=Homo sapiens GN=HNRNPA2B1 PE=1 SV=2; TOPep_Count=19	2.5996e+06	1.57027e+06	1.65633e+06	1.58757e+06	197221	3.72686e+06	350105	388962	322397	201456	3.74732e+06	1.77896e+06	2.31744e+06	1.58757e+06	63136.7	5.10138e+06	105250	376620	361281	97863.8
sp|P01833|PIGR_HUMAN	39	38	2509.11	0.0685841	0.14525	2.18453	0.522876	Hi infection	Low infection	84540	Polymeric immunoglobulin receptor OS=Homo sapiens GN=PIGR PE=1 SV=4; TOPep_Count=49	2.27397e+07	4.56183e+08	6.26111e+07	1.15846e+08	7.03565e+07	2.61834e+07	2.65841e+07	2.61511e+08	2.74926e+08	1.94291e+08	3.27792e+07	5.16809e+08	8.76018e+07	1.15846e+08	2.25234e+07	3.58402e+07	7.99178e+06	2.53213e+08	3.08085e+08	9.43833e+07
sp|O15162|PLS1_HUMAN	6	6	214.65	0.0688975	0.145533	12.0533	0.521769	Low infection	Hi infection	36163	Phospholipid scramblase 1 OS=Homo sapiens GN=PLSCR1 PE=1 SV=1; TOPep_Count=10	741963	102188	2.04222e+06	512658	45391.1	626873	73800	57563.1	48987.9	40833.6	1.06954e+06	115769	2.85735e+06	512658	14531.2	858073	22186	55736.6	54896.2	19836.2
sp|P13798|ACPH_HUMAN	4	4	109.84	0.0690644	0.145533	9.49492	0.521181	Low infection	Hi infection	82253	Acylamino-acid-releasing enzyme OS=Homo sapiens GN=APEH PE=1 SV=4; TOPep_Count=33	383166	85804.1	135925	142299	15812.5	474388	18770.8	26822.8	14994.7	14882	552332	97207.3	190178	142299	5062.11	649349	5642.94	25971.7	16803.1	7229.4
sp|Q8WXG1|RSAD2_HUMAN	1	1	33.37	0.0699123	0.146663	12.7472	0.518217	Low infection	Hi infection	42881	Radical S-adenosyl methionine domain-containing protein 2 OS=Homo sapiens GN=RSAD2 PE=1 SV=1; TOPep_Count=26	5368.29	7346.08	200895	6348.8	11949.3	9232.16	6981.93	1441.39	5331.07	1569.61	7738.37	8322.36	281081	6348.8	3825.36	12637.1	2098.93	1395.66	5974.04	762.492
sp|P00326|ADH1G_HUMAN	7	7	263.18	0.0700838	0.146663	3.16216	0.517621	Hi infection	Low infection	40808	Alcohol dehydrogenase 1C OS=Homo sapiens GN=ADH1C PE=1 SV=2; TOPep_Count=21	2667.72	76720.1	29415.8	22414.4	69439.8	70074.3	6580.71	163862	97947.3	114008	3845.51	86916.1	41156.8	22414.4	22229.9	95918.8	1978.31	158663	109760	55383.3
sp|P06748|NPM_HUMAN	8	8	422.19	0.0701257	0.146663	4.66473	0.517476	Low infection	Hi infection	32837	Nucleophosmin OS=Homo sapiens GN=NPM1 PE=1 SV=2; TOPep_Count=16	3.74019e+06	1.89136e+06	989765	1.05668e+06	484339	4.0037e+06	231168	801046	271707	66236.3	5.39147e+06	2.14271e+06	1.38482e+06	1.05668e+06	155053	5.48032e+06	69494.3	775628	304477	32176.5
sp|P02771|FETA_HUMAN	7	7	346.22	0.0712646	0.148482	1.73998	0.513558	Hi infection	Low infection	70569	Alpha-fetoprotein OS=Homo sapiens GN=AFP PE=1 SV=1; TOPep_Count=37	9.14693e+06	1.58038e+07	1.14173e+07	1.91139e+07	3.35589e+07	7.62123e+06	1.70106e+07	3.55546e+07	2.73868e+07	2.18249e+07	1.31853e+07	1.79041e+07	1.59744e+07	1.91139e+07	1.07433e+07	1.04321e+07	5.11379e+06	3.44264e+07	3.06898e+07	1.06022e+07
sp|CRP_HUMAN|	2	2	54.69	0.0713495	0.148482	9.04069	0.513268	Hi infection	Low infection	25305	; TOPep_Count=8	5650.27	3666.73	7066.6	2660.72	302.729	48534.2	4057.79	15502.9	249130	14101.2	8144.85	4154.03	9887.16	2660.72	96.9136	66434.4	1219.87	15011	279177	6850.11
sp|P06702|S10A9_HUMAN	21	21	978.45	0.0719499	0.149361	4.69458	0.511229	Low infection	Hi infection	13402	Protein S100-A9 OS=Homo sapiens GN=S100A9 PE=1 SV=1; TOPep_Count=8	1.07353e+09	4.13303e+08	4.1496e+08	1.81273e+08	4.75632e+07	2.08067e+08	1.22767e+08	4.34071e+07	3.59172e+07	1.45385e+08	1.54749e+09	4.6823e+08	5.80587e+08	1.81273e+08	1.52265e+07	2.84805e+08	3.69066e+07	4.20297e+07	4.0249e+07	7.06253e+07
sp|P47755|CAZA2_HUMAN	3	1	101.3	0.0736466	0.152506	2.31748	0.505553	Low infection	Hi infection	33268	F-actin-capping protein subunit alpha-2 OS=Homo sapiens GN=CAPZA2 PE=1 SV=3; TOPep_Count=15	215506	213940	240226	225951	48161.9	197235	91740.2	36733.9	150159	41081.1	310651	242373	336110	225951	15418.2	269978	27579.2	35568.3	168269	19956.5
sp|Q12805|FBLN3_HUMAN	3	3	108.2	0.0761223	0.15652	1.31419	0.497493	Hi infection	Low infection	56996	EGF-containing fibulin-like extracellular matrix protein 1 OS=Homo sapiens GN=EFEMP1 PE=1 SV=2; TOPep_Count=26	244445	376120	280574	452208	357724	323367	312827	506489	351609	463937	352367	426105	392563	452208	114519	442630	94042.9	490418	394016	225373
sp|P35579|MYH9_HUMAN	86	80	3947.1	0.0763687	0.15652	3.9039	0.496705	Low infection	Hi infection	227757	Myosin-9 OS=Homo sapiens GN=MYH9 PE=1 SV=4; TOPep_Count=127	3.11192e+07	8.30528e+06	2.19787e+07	1.22614e+07	4.56049e+06	4.62301e+07	5.48964e+06	4.28312e+06	7.52797e+06	2.4543e+06	4.48582e+07	9.40904e+06	3.07514e+07	1.22614e+07	1.45996e+06	6.32805e+07	1.65031e+06	4.14721e+06	8.43589e+06	1.19226e+06
sp|P28799|GRN_HUMAN	6	6	180.27	0.0765271	0.15652	21.9491	0.496199	Low infection	Hi infection	68629	Granulins OS=Homo sapiens GN=GRN PE=1 SV=2; TOPep_Count=23	1.98061e+06	1.07134e+06	813290	399627	26856.6	1.04857e+06	17616.9	33388.7	56446.4	14781.7	2.85504e+06	1.21371e+06	1.13791e+06	399627	8597.68	1.4353e+06	5296.06	32329.2	63254.2	7180.69
sp|P31146|COR1A_HUMAN	21	21	841.84	0.0767225	0.15652	16.4059	0.495577	Low infection	Hi infection	51789	Coronin-1A OS=Homo sapiens GN=CORO1A PE=1 SV=4; TOPep_Count=24	4.6431e+07	2.4368e+07	1.75678e+07	1.9079e+07	218905	3.72694e+07	8.21465e+06	1.51502e+06	566682	1.919e+06	6.69301e+07	2.76065e+07	2.45799e+07	1.9079e+07	70078.8	5.10149e+07	2.46951e+06	1.46695e+06	635028	932216
sp|SODC_HUMAN|	1	1	28.48	0.0771269	0.15652	2.85595	0.494294	Low infection	Hi infection	16134	; TOPep_Count=11	32727.7	38078.1	17751.9	17663.3	91321.4	22473.9	92818.1	9354.37	10139.3	27451.1	47176.8	43138.7	24837.3	17663.3	29235	30762.7	27903.2	9057.55	11362.1	13335.3
sp|P24158|PRTN3_HUMAN	6	6	309.41	0.0771997	0.15652	6.59514	0.494064	Low infection	Hi infection	28356	Myeloblastin OS=Homo sapiens GN=PRTN3 PE=1 SV=3; TOPep_Count=7	9.64159e+06	5.99273e+06	4.32346e+06	7.5737e+06	346513	1.5432e+07	1.5307e+06	629000	300050	1.98483e+06	1.38983e+07	6.78915e+06	6.04913e+06	7.5737e+06	110930	2.11235e+07	460163	609041	336238	964195
sp|P10909|CLUS_HUMAN	17	17	736.55	0.0772186	0.15652	2.21347	0.494005	Hi infection	Low infection	53142	Clusterin OS=Homo sapiens GN=CLU PE=1 SV=1; TOPep_Count=22	722238	1.46237e+06	720344	1.75608e+06	501823	2.90675e+06	578074	2.33621e+06	4.4122e+06	1.45503e+06	1.0411e+06	1.65671e+06	1.00786e+06	1.75608e+06	160650	3.9788e+06	173782	2.26208e+06	4.94435e+06	706828
sp|P42126|ECI1_HUMAN	3	3	99.6	0.0772483	0.15652	4.19575	0.493911	Low infection	Hi infection	33191	Enoyl-CoA delta isomerase 1, mitochondrial OS=Homo sapiens GN=ECI1 PE=1 SV=1; TOPep_Count=14	451123	276588	193146	146936	80508.3	663037	46033.8	100455	58107.2	31157.9	650293	313346	270238	146936	25773.4	907575	13838.8	97267.1	65115.3	15136
sp|P01034|CYTC_HUMAN	11	11	481.79	0.0774277	0.15652	2.0128	0.493345	Hi infection	Low infection	16128	Cystatin-C OS=Homo sapiens GN=CST3 PE=1 SV=1; TOPep_Count=10	1.03129e+06	6.48014e+06	942301	1.80269e+06	1.9602e+06	1.38262e+06	610305	2.71188e+06	4.00884e+06	5.53683e+06	1.48661e+06	7.34134e+06	1.31841e+06	1.80269e+06	627524	1.89255e+06	183472	2.62582e+06	4.49234e+06	2.6897e+06
sp|Q8N6C8|LIRA3_HUMAN	2	2	68.08	0.0774513	0.15652	12.9392	0.49327	Low infection	Hi infection	48237	Leukocyte immunoglobulin-like receptor subfamily A member 3 OS=Homo sapiens GN=LILRA3 PE=1 SV=3; TOPep_Count=16	199089	65028.4	127883	147488	15853.9	189631	2754.71	9092.84	8100.86	7572.59	286986	73670.5	178926	147488	5075.36	259569	828.129	8804.31	9077.88	3678.64
sp|O43490|PROM1_HUMAN	11	11	380.95	0.0785169	0.158003	2.16826	0.489935	Hi infection	Low infection	98506	Prominin-1 OS=Homo sapiens GN=PROM1 PE=1 SV=1; TOPep_Count=42	169466	804575	120595	144907	105041	302140	58113.1	595399	689675	299152	244284	911501	168729	144907	33627.2	413574	17470.1	576506	772855	145323
sp|O95861|BPNT1_HUMAN	1	1	37.44	0.078562	0.158003	56.141	0.489795	Low infection	Hi infection	33824	3'(2'),5'-bisphosphate nucleotidase 1 OS=Homo sapiens GN=BPNT1 PE=1 SV=1; TOPep_Count=23	153372	103290	15059	80941.5	1767.24	325729	0	0	0	5192.22	221085	117017	21069.7	80941.5	565.752	445863	0	0	0	2522.29
sp|Q99598|TSNAX_HUMAN	1	1	39.64	0.079381	0.159268	106.225	0.487263	Low infection	Hi infection	33317	Translin-associated protein X OS=Homo sapiens GN=TSNAX PE=1 SV=1; TOPep_Count=20	761205	231879	82089.5	433656	2410.95	1.13325e+06	1216.85	5979.22	828.565	3866.48	1.09727e+06	262695	114855	433656	771.824	1.55122e+06	365.814	5789.5	928.496	1878.27
sp|P04839|CY24B_HUMAN	16	16	628.44	0.0797113	0.159549	10.5833	0.486249	Low infection	Hi infection	66317	Cytochrome b-245 heavy chain OS=Homo sapiens GN=CYBB PE=1 SV=2; TOPep_Count=29	4.52059e+06	4.61213e+06	1.62339e+07	3.85418e+06	153908	1.73028e+06	1.02811e+06	174169	741057	386007	6.51641e+06	5.22507e+06	2.27135e+07	3.85418e+06	49271	2.36844e+06	309074	168643	830434	187516
sp|P80748|LV302_HUMAN	2	2	130.27	0.0820723	0.163884	2.29382	0.479121	Hi infection	Low infection	12153	Ig lambda chain V-III region LOI OS=Homo sapiens PE=1 SV=1; TOPep_Count=5	983061	1.94792e+06	1.44526e+06	341187	960804	2.40544e+06	517104	2.53335e+06	4.46715e+06	1.45461e+06	1.41708e+06	2.2068e+06	2.02212e+06	341187	307585	3.29261e+06	155453	2.45296e+06	5.00593e+06	706627
sp|P13727|PRG2_HUMAN	8	8	452.91	0.0825815	0.164156	22.3766	0.47761	Low infection	Hi infection	25985	Bone marrow proteoglycan OS=Homo sapiens GN=PRG2 PE=1 SV=2; TOPep_Count=15	2.91581e+07	242477	6.2571e+07	1.56712e+07	2.3983e+06	6.15833e+06	760627	154778	201017	1.88431e+06	4.20313e+07	274701	8.75457e+07	1.56712e+07	767775	8.42962e+06	228662	149867	225261	915364
sp|Q9P1F3|ABRAL_HUMAN	2	2	54.64	0.0826	0.164156	32.3508	0.477555	Low infection	Hi infection	9219	Costars family protein ABRACL OS=Homo sapiens GN=ABRACL PE=1 SV=1; TOPep_Count=4	26840.3	67278.8	118880	128469	0	28068.1	1305.99	4912.78	0	0	38690.1	76220	166330	128469	0	38420	392.609	4756.89	0	0
sp|Q9P086|MED11_HUMAN	1	1	14.86	0.083371	0.165296	2.83915	0.475286	Hi infection	Low infection	13346	Mediator of RNA polymerase II transcription subunit 11 OS=Homo sapiens GN=MED11 PE=1 SV=2; TOPep_Count=8	269354	425090	266414	32753.4	94023.3	501858	37957.6	946497	705529	328219	388272	481584	372751	32753.4	30099.9	686950	11410.9	916463	790621	159443
sp|P31943|HNRH1_HUMAN	4	2	210.93	0.0841269	0.166402	1.89328	0.473081	Low infection	Hi infection	49595	Heterogeneous nuclear ribonucleoprotein H OS=Homo sapiens GN=HNRNPH1 PE=1 SV=4; TOPep_Count=25	1.09216e+06	583510	1.18003e+06	771279	597210	534953	321710	569900	397054	183169	1.57434e+06	661057	1.65103e+06	771279	191187	732252	96713.3	551816	444942	88980.5
sp|ANXA5_HUMAN|	17	17	770.68	0.0849454	0.167625	5.33841	0.470716	Low infection	Hi infection	35951	; TOPep_Count=25	2.2415e+06	316667	4.21018e+06	1.62329e+06	243465	1.60728e+06	526896	397708	230092	236765	3.23111e+06	358752	5.89064e+06	1.62329e+06	77941.2	2.20006e+06	158397	385088	257843	115016
sp|O95498|VNN2_HUMAN	6	5	196.16	0.0856534	0.168277	7.54306	0.468689	Low infection	Hi infection	59261	Vascular non-inflammatory molecule 2 OS=Homo sapiens GN=VNN2 PE=1 SV=3; TOPep_Count=19	1.64126e+06	824736	2.26839e+06	947638	33602.7	1.11601e+06	1.10492e+06	74032	154038	222859	2.36586e+06	934342	3.17379e+06	947638	10757.3	1.52762e+06	332163	71682.9	172616	108261
sp|Q8WZ42|TITIN_HUMAN	1	1	14.69	0.0856768	0.168277	24.9745	0.468622	Hi infection	Low infection	3843015	Titin OS=Homo sapiens GN=TTN PE=1 SV=4; TOPep_Count=2155	0	0	0	6449.72	0	0	0	47647.3	0	21386.4	0	0	0	6449.72	0	0	0	46135.4	0	10389.2
sp|Q95604|1C17_HUMAN	5	2	242.56	0.0862594	0.169025	6.04093	0.466967	Low infection	Hi infection	41723	HLA class I histocompatibility antigen, Cw-17 alpha chain OS=Homo sapiens GN=HLA-C PE=1 SV=1; TOPep_Count=20	352409	138477	566074	267095	23318.5	344877	37897	73831.7	23589.5	25323.6	507996	156880	792018	267095	7465	472074	11392.7	71488.9	26434.6	12301.8
sp|P09382|LEG1_HUMAN	2	2	43.69	0.0868716	0.169828	13.6184	0.46524	Low infection	Hi infection	15159	Galectin-1 OS=Homo sapiens GN=LGALS1 PE=1 SV=2; TOPep_Count=9	1031.67	21184.6	72130.5	17368.7	4241.37	499.992	10650.8	124.451	735.975	3139.67	1487.15	24000	100921	17368.7	1357.8	684.397	3201.88	120.502	824.739	1525.2
sp|P25815|S100P_HUMAN	7	7	318.09	0.0889774	0.17354	5.20043	0.459392	Low infection	Hi infection	10561	Protein S100-P OS=Homo sapiens GN=S100P PE=1 SV=2; TOPep_Count=4	7.3794e+06	2.531e+06	3.25256e+06	3.77978e+06	639206	1.12526e+07	736691	886898	480950	1.06914e+06	1.06374e+07	2.86737e+06	4.55079e+06	3.77978e+06	204631	1.54027e+07	221466	858756	538956	519368
sp|P09871|C1S_HUMAN	3	3	98.09	0.0898405	0.174817	3.36913	0.457035	Low infection	Hi infection	78285	Complement C1s subcomponent OS=Homo sapiens GN=C1S PE=1 SV=1; TOPep_Count=28	121017	48265	146183	34041.9	3967.97	173958	4260.13	0	65243	2391.21	174446	54679.3	204531	34041.9	1270.28	238116	1280.69	0	73111.8	1161.61
sp|Q5T124|UBX11_HUMAN	1	1	16.06	0.0905093	0.175711	4.34575	0.455225	Hi infection	Low infection	57904	UBX domain-containing protein 11 OS=Homo sapiens GN=UBXN11 PE=2 SV=2; TOPep_Count=27	32509	205533	52824.4	1195.48	5876.86	59963.8	2868.51	471202	65788.6	134933	46861.6	232848	73908.9	1195.48	1881.38	82079.4	862.34	456250	73723.2	65548.3
sp|O60506|HNRPQ_HUMAN	4	3	122.09	0.0913127	0.176073	1.44977	0.453068	Hi infection	Low infection	69899	Heterogeneous nuclear ribonucleoprotein Q OS=Homo sapiens GN=SYNCRIP PE=1 SV=2; TOPep_Count=39	1.75135e+06	980748	1.31455e+06	1.5171e+06	1.09989e+06	1.46705e+06	769655	2.25006e+06	1.9817e+06	1.29827e+06	2.52457e+06	1.11109e+06	1.83925e+06	1.5171e+06	352110	2.00811e+06	231376	2.17867e+06	2.22071e+06	630676
sp|P23396|RS3_HUMAN	6	6	206.85	0.0914842	0.176073	2.69031	0.452611	Hi infection	Low infection	26953	40S ribosomal protein S3 OS=Homo sapiens GN=RPS3 PE=1 SV=2; TOPep_Count=19	59058.6	69813.1	322924	173038	64214.8	77487	37613.6	527928	306543	92703.5	85132.7	79091.1	451816	173038	20557.3	106065	11307.5	511177	343514	45033.8
sp|Q9NUQ9|FA49B_HUMAN	4	4	166.52	0.0919159	0.176073	16.0591	0.451462	Low infection	Hi infection	37121	Protein FAM49B OS=Homo sapiens GN=FAM49B PE=1 SV=1; TOPep_Count=23	493282	241278	185146	364878	4375.2	514390	26025.8	17412.4	19735.8	11672.6	711064	273343	259046	364878	1400.64	704104	7823.94	16859.9	22116	5670.34
sp|P19957|ELAF_HUMAN	2	2	65.63	0.0920346	0.176073	2.54795	0.451147	Hi infection	Low infection	12829	Elafin OS=Homo sapiens GN=PI3 PE=1 SV=3; TOPep_Count=9	9169.8	556241	53746	22452.2	210126	9963.61	144658	404778	463088	231057	13218.2	630165	75198.2	22452.2	67268.2	13638.3	43487.6	391934	518940	112243
sp|P09525|ANXA4_HUMAN	14	14	760.21	0.0920395	0.176073	4.55514	0.451134	Low infection	Hi infection	36199	Annexin A4 OS=Homo sapiens GN=ANXA4 PE=1 SV=4; TOPep_Count=23	2.47325e+06	1.468e+06	5.28439e+06	1.3028e+06	291800	1.03281e+06	430175	429340	434042	292289	3.56517e+06	1.6631e+06	7.39361e+06	1.3028e+06	93414.7	1.41372e+06	129320	415717	486390	141989
sp|P02746|C1QB_HUMAN	3	3	133.29	0.0920817	0.176073	2.80322	0.451022	Low infection	Hi infection	27044	Complement C1q subcomponent subunit B OS=Homo sapiens GN=C1QB PE=1 SV=3; TOPep_Count=13	1.16612e+06	709101	1.37182e+06	335107	220247	1.36958e+06	247340	81610.9	612989	133936	1.68096e+06	803339	1.91937e+06	335107	70508.3	1.8747e+06	74356.2	79021.3	686919	65063.9
sp|P54108|CRIS3_HUMAN	7	7	275.82	0.0921657	0.176073	4.12843	0.4508	Low infection	Hi infection	28635	Cysteine-rich secretory protein 3 OS=Homo sapiens GN=CRISP3 PE=1 SV=1; TOPep_Count=10	3.62214e+06	9.66059e+06	2.77036e+06	3.02081e+06	724721	4.31575e+06	696338	556181	1.15391e+06	865504	5.2213e+06	1.09445e+07	3.87612e+06	3.02081e+06	232007	5.90746e+06	209335	538533	1.29308e+06	420447
sp|P28072|PSB6_HUMAN	2	2	85.48	0.0932555	0.17775	11.9831	0.447933	Low infection	Hi infection	25681	Proteasome subunit beta type-6 OS=Homo sapiens GN=PSMB6 PE=1 SV=4; TOPep_Count=11	15131.3	48211.2	14304.8	5936.88	14374.7	102092	0	7154.78	0	0	21811.7	54618.4	20014.4	5936.88	4601.8	139746	0	6927.76	0	0
sp|P40306|PSB10_HUMAN	1	1	59.54	0.0935814	0.177967	2.36244	0.447083	Low infection	Hi infection	29314	Proteasome subunit beta type-10 OS=Homo sapiens GN=PSMB10 PE=1 SV=1; TOPep_Count=12	5.64731e+06	1.85e+06	2.77999e+06	2.23153e+06	1.19081e+06	5.3066e+06	1.3337e+06	1.84027e+06	1.00297e+06	846635	8.14058e+06	2.09586e+06	3.8896e+06	2.23153e+06	381218	7.26375e+06	400940	1.78187e+06	1.12394e+06	411281
sp|Q8NBJ4|GOLM1_HUMAN	2	2	54.58	0.0944077	0.179132	3.87948	0.44494	Hi infection	Low infection	45588	Golgi membrane protein 1 OS=Homo sapiens GN=GOLM1 PE=1 SV=1; TOPep_Count=29	57.6025	79115.7	373.585	2476.51	1936.98	0	3691.16	62174.3	65808.7	17749.3	83.0337	89630	522.699	2476.51	620.09	0	1109.65	60201.4	73745.8	8622.29
sp|P28331|NDUS1_HUMAN	1	1	16.14	0.0948222	0.179513	2.59321	0.443872	Low infection	Hi infection	80554	NADH-ubiquinone oxidoreductase 75 kDa subunit, mitochondrial OS=Homo sapiens GN=NDUFS1 PE=1 SV=3; TOPep_Count=41	68217.9	47645.8	40013.9	34896.8	20305.6	100225	13726.2	13994.8	18407.1	21314.8	98335.9	53977.8	55985.1	34896.8	6500.48	137190	4126.42	13550.8	20627.1	10354.4
sp|P68431|H31_HUMAN	8	2	367.51	0.0955226	0.180431	18.5077	0.442079	Low infection	Hi infection	15620	Histone H3.1 OS=Homo sapiens GN=HIST1H3A PE=1 SV=2; TOPep_Count=6	1.07136e+08	2.07292e+07	3.62664e+07	5.24602e+07	895119	8.90964e+07	1.86659e+06	3.72869e+06	2.57174e+06	842129	1.54436e+08	2.34841e+07	5.07418e+07	5.24602e+07	286557	1.21956e+08	561140	3.61038e+06	2.88191e+06	409092
sp|P55884|EIF3B_HUMAN	2	2	63.09	0.0958906	0.180719	3.32904	0.441142	Low infection	Hi infection	92934	Eukaryotic translation initiation factor 3 subunit B OS=Homo sapiens GN=EIF3B PE=1 SV=3; TOPep_Count=37	198915	109149	66847.3	199582	19049	292668	82271	84078.1	24493.4	16107.9	286735	123655	93528.8	199582	6098.2	400608	24732.5	81410.2	27447.4	7824.96
sp|Q9ULV4|COR1C_HUMAN	3	3	169.72	0.0964318	0.181332	9.24104	0.439771	Low infection	Hi infection	54010	Coronin-1C OS=Homo sapiens GN=CORO1C PE=1 SV=1; TOPep_Count=24	1.26529e+06	669817	330498	393201	25713.7	1.43032e+06	93652.3	89766.4	58151	47259.9	1.82392e+06	758835	462413	393201	8231.8	1.95785e+06	28154	86918	65164.4	22958.1
sp|P02647|APOA1_HUMAN	29	29	1176.88	0.0968009	0.181619	2.65239	0.438841	Low infection	Hi infection	30870	Apolipoprotein A-I OS=Homo sapiens GN=APOA1 PE=1 SV=1; TOPep_Count=21	6.18532e+06	2.29434e+06	5.44956e+06	5.4107e+06	1.42036e+06	8.87375e+06	1.70749e+06	1.98591e+06	2.5558e+06	522428	8.91611e+06	2.59925e+06	7.6247e+06	5.4107e+06	454705	1.21465e+07	513311	1.9229e+06	2.86405e+06	253787
sp|P01019|ANGT_HUMAN	12	12	674.32	0.0981678	0.183772	4.49575	0.435428	Low infection	Hi infection	53517	Angiotensinogen OS=Homo sapiens GN=AGT PE=1 SV=1; TOPep_Count=19	6.06684e+06	4.33515e+06	3.32072e+06	1.49571e+06	321905	3.74725e+06	598247	542435	1.18474e+06	168503	8.74533e+06	4.91128e+06	4.64616e+06	1.49571e+06	103052	5.12929e+06	179847	525223	1.32763e+06	81855.7
sp|Q9HCY8|S10AE_HUMAN	5	5	206.22	0.0994648	0.185786	3.85142	0.432235	Hi infection	Low infection	11937	Protein S100-A14 OS=Homo sapiens GN=S100A14 PE=1 SV=1; TOPep_Count=8	114029	125329	499017	296955	204571	106695	59000.1	1.15103e+06	1.05737e+06	111694	164372	141986	698195	296955	65489.7	146045	17736.8	1.1145e+06	1.18489e+06	54258.9
sp|Q9UBC0|HNF6_HUMAN	1	1	26.26	0.099936	0.186124	2.15408	0.431086	Hi infection	Low infection	51330	Hepatocyte nuclear factor 6 OS=Homo sapiens GN=ONECUT1 PE=2 SV=1; TOPep_Count=18	1.86049e+06	2.27848e+06	2.95787e+06	1.5253e+06	2.09641e+06	571741	404976	4.44179e+06	4.44469e+06	1.9103e+06	2.68188e+06	2.58128e+06	4.13848e+06	1.5253e+06	671128	782608	121745	4.30085e+06	4.98075e+06	927990
sp|P63104|1433Z_HUMAN	18	13	778.35	0.10009	0.186124	3.0812	0.430712	Low infection	Hi infection	28010	14-3-3 protein zeta/delta OS=Homo sapiens GN=YWHAZ PE=1 SV=1; TOPep_Count=19	7.77724e+06	7.54099e+06	4.56566e+06	8.51381e+06	1.4969e+06	1.15045e+07	1.64085e+06	2.69997e+06	2.24192e+06	1.04464e+06	1.12109e+07	8.54318e+06	6.388e+06	8.51381e+06	479206	1.57476e+07	493276	2.6143e+06	2.51231e+06	507468
sp|Q9H8S9|MOB1A_HUMAN	2	2	38.24	0.101706	0.18817	10.2645	0.426819	Low infection	Hi infection	25346	MOB kinase activator 1A OS=Homo sapiens GN=MOB1A PE=1 SV=4; TOPep_Count=10	48302	39105.9	29528.3	41647.7	319.493	89109.4	9999.62	7806.58	2776.95	189.174	69627.2	44303	41314.2	41647.7	102.28	121974	3006.11	7558.87	3111.87	91.8977
sp|P09960|LKHA4_HUMAN	25	25	1171.9	0.102026	0.18817	2.53606	0.426056	Low infection	Hi infection	69979	Leukotriene A-4 hydrolase OS=Homo sapiens GN=LTA4H PE=1 SV=2; TOPep_Count=38	4.11816e+06	2.03735e+06	1.1548e+06	2.16504e+06	916224	4.90551e+06	1.01877e+06	1.09918e+06	770557	887500	5.93631e+06	2.30811e+06	1.61573e+06	2.16504e+06	293313	6.71473e+06	306267	1.0643e+06	863491	431132
sp|P01011|AACT_HUMAN	22	22	973.28	0.102152	0.18817	1.82638	0.425757	Hi infection	Low infection	47903	Alpha-1-antichymotrypsin OS=Homo sapiens GN=SERPINA3 PE=1 SV=2; TOPep_Count=23	6.96776e+06	9.23242e+06	5.91188e+06	2.71571e+06	6.10814e+06	1.0443e+07	2.66515e+06	1.19733e+07	1.57227e+07	6.77893e+06	1.0044e+07	1.04594e+07	8.27155e+06	2.71571e+06	1.95542e+06	1.42946e+07	801205	1.15933e+07	1.76189e+07	3.29309e+06
sp|Q92820|GGH_HUMAN	3	3	81.19	0.102521	0.18817	4.32264	0.424881	Low infection	Hi infection	36451	Gamma-glutamyl hydrolase OS=Homo sapiens GN=GGH PE=1 SV=2; TOPep_Count=18	429205	188427	167051	205959	30023.5	443368	48296.3	68812.3	51062.6	30066.2	618697	213468	233728	205959	9611.49	606889	14519	66628.8	57221.1	14605.7
sp|P25789|PSA4_HUMAN	4	4	155.77	0.102812	0.18817	3.33871	0.424194	Low infection	Hi infection	29861	Proteasome subunit alpha type-4 OS=Homo sapiens GN=PSMA4 PE=1 SV=1; TOPep_Count=14	1.44257e+06	703511	513151	861794	274215	1.89787e+06	177659	335210	209990	208398	2.07946e+06	797007	717970	861794	87785.2	2.59784e+06	53408.4	324574	235316	101236
sp|P01602|KV110_HUMAN	3	3	185.64	0.102827	0.18817	2.58308	0.424158	Hi infection	Low infection	13042	Ig kappa chain V-I region HK102 (Fragment) OS=Homo sapiens GN=IGKV1-5 PE=4 SV=1; TOPep_Count=5	2.81757e+06	3.09141e+06	1.36552e+06	1.12409e+06	433806	2.73071e+06	1.62835e+06	2.46732e+06	2.59294e+06	9.54311e+06	4.06151e+06	3.50225e+06	1.91055e+06	1.12409e+06	138875	3.73783e+06	489519	2.38903e+06	2.90567e+06	4.63588e+06
sp|P04899|GNAI2_HUMAN	16	11	750.59	0.102953	0.18817	4.45736	0.423861	Low infection	Hi infection	41106	Guanine nucleotide-binding protein G(i) subunit alpha-2 OS=Homo sapiens GN=GNAI2 PE=1 SV=3; TOPep_Count=20	1.32349e+06	735061	3.04251e+06	1.4725e+06	112068	895012	540061	257574	251916	271310	1.9078e+06	832750	4.25691e+06	1.4725e+06	35876.7	1.22511e+06	162355	249401	282299	131798
sp|Q92608|DOCK2_HUMAN	2	2	41.81	0.102985	0.18817	40.9939	0.423785	Low infection	Hi infection	213234	Dedicator of cytokinesis protein 2 OS=Homo sapiens GN=DOCK2 PE=1 SV=2; TOPep_Count=105	5062.06	0	27322.5	44965.1	527.058	73758.5	349.063	1588.92	0	0	7296.94	0	38228	44965.1	168.729	100962	104.936	1538.51	0	0
sp|P16401|H15_HUMAN	5	5	174.77	0.103364	0.188453	11.0634	0.422894	Low infection	Hi infection	22677	Histone H1.5 OS=Homo sapiens GN=HIST1H1B PE=1 SV=3; TOPep_Count=13	126749	6.35855e+06	1.01906e+06	1.77893e+06	383323	121074	718953	128474	137303	141228	182709	7.20359e+06	1.42581e+06	1.77893e+06	122714	165728	216134	124397	153863	68606.1
sp|Q5SGD2|PPM1L_HUMAN	1	1	14.31	0.104011	0.18922	3.88056	0.421381	Hi infection	Low infection	41366	Protein phosphatase 1L OS=Homo sapiens GN=PPM1L PE=1 SV=1; TOPep_Count=23	29261.1	219404	60285	6584.44	67449.9	46040.5	9503.29	475713	44445.7	209157	42179.8	248562	84347.2	6584.44	21592.9	63020.9	2856.91	460618	49806.2	101605
sp|P68366|TBA4A_HUMAN	19	4	947.99	0.104864	0.189634	1.7658	0.419402	Hi infection	Low infection	50745	Tubulin alpha-4A chain OS=Homo sapiens GN=TUBA4A PE=1 SV=1; TOPep_Count=22	2.0728e+06	1.64209e+06	6.89017e+06	2.94893e+06	940673	2.24736e+06	1.22028e+06	5.3536e+06	5.2115e+06	3.02823e+06	2.98794e+06	1.86033e+06	9.64033e+06	2.94893e+06	301140	3.07622e+06	366845	5.18373e+06	5.84004e+06	1.47106e+06
sp|Q9UJZ1|STML2_HUMAN	1	1	19.23	0.104936	0.189634	2.19114	0.419235	Hi infection	Low infection	38735	Stomatin-like protein 2, mitochondrial OS=Homo sapiens GN=STOML2 PE=1 SV=1; TOPep_Count=20	2846.01	1153.09	70938.4	19909.1	6562.61	2858.83	2151.09	49516.3	37272.9	13144.9	4102.51	1306.34	99252.9	19909.1	2100.91	3913.21	646.667	47945.1	41768.3	6385.59
sp|P15169|CBPN_HUMAN	1	1	18.36	0.105142	0.189634	1.82808	0.418759	Hi infection	Low infection	52649	Carboxypeptidase N catalytic chain OS=Homo sapiens GN=CPN1 PE=1 SV=1; TOPep_Count=22	47593.9	19306.7	25166.6	59853.7	105901	55491.4	88160.8	108268	68568.3	137703	68606.5	21872.5	35211.7	59853.7	33902.2	75957.5	26503.2	104833	76838.1	66893.8
sp|Q02413|DSG1_HUMAN	3	3	80.45	0.105143	0.189634	3.33611	0.418757	Hi infection	Low infection	114813	Desmoglein-1 OS=Homo sapiens GN=DSG1 PE=1 SV=2; TOPep_Count=39	16218.2	59636.1	6796.35	1489.33	131147	6407.59	176139	116783	76843.4	375181	23378.5	67561.6	9509.06	1489.33	41984.5	8770.81	52951.5	113077	86111.2	182257
sp|Q16769|QPCT_HUMAN	2	2	83.12	0.106982	0.192537	7.9138	0.414557	Low infection	Hi infection	41076	Glutaminyl-peptide cyclotransferase OS=Homo sapiens GN=QPCT PE=1 SV=1; TOPep_Count=16	235439	47122.5	106913	124710	8084.39	229718	10267.4	13977.7	7575.25	19726.8	339384	53385	149586	124710	2588.08	314441	3086.62	13534.2	8488.89	9582.95
sp|Q13510|ASAH1_HUMAN	4	4	179.86	0.108609	0.19392	2.5291	0.410906	Low infection	Hi infection	45198	Acid ceramidase OS=Homo sapiens GN=ASAH1 PE=1 SV=5; TOPep_Count=21	1.25939e+06	1.04278e+06	673099	698191	338757	1.06718e+06	179181	400332	226849	263916	1.8154e+06	1.18137e+06	941760	698191	108447	1.46077e+06	53865.8	387629	254209	128206
sp|P62266|RS23_HUMAN	1	1	33.87	0.108754	0.19392	8.19788	0.410583	Hi infection	Low infection	16080	40S ribosomal protein S23 OS=Homo sapiens GN=RPS23 PE=1 SV=3; TOPep_Count=8	12503.3	0	108491	47926.1	7692.99	0	0	364649	214314	41547.5	18023.4	0	151795	47926.1	2462.78	0	0	353078	240162	20183.1
sp|P20061|TCO1_HUMAN	12	12	641.56	0.108861	0.19392	1.58114	0.410347	Hi infection	Low infection	48800	Transcobalamin-1 OS=Homo sapiens GN=TCN1 PE=1 SV=2; TOPep_Count=16	5.48074e+06	1.8623e+07	3.73306e+06	7.02291e+06	8.36566e+06	6.00903e+06	5.68113e+06	9.12452e+06	1.44405e+07	1.36474e+07	7.90047e+06	2.1098e+07	5.22308e+06	7.02291e+06	2.67812e+06	8.22525e+06	1.70788e+06	8.83498e+06	1.61821e+07	6.62967e+06
sp|P61088|UBE2N_HUMAN	2	2	71.67	0.109141	0.19392	4.77449	0.409725	Low infection	Hi infection	17295	Ubiquitin-conjugating enzyme E2 N OS=Homo sapiens GN=UBE2N PE=1 SV=1; TOPep_Count=11	335322	605472	235753	212903	33021.4	572502	51047.1	28985.5	48925.3	105746	483366	685938	329852	212903	10571.2	783649	15345.9	28065.8	54826	51369.4
sp|Q14956|GPNMB_HUMAN	1	1	13.04	0.109362	0.19392	3.5402	0.409237	Low infection	Hi infection	64734	Transmembrane glycoprotein NMB OS=Homo sapiens GN=GPNMB PE=1 SV=2; TOPep_Count=21	7669.93	50022.2	3659.61	1456.98	3266.05	13476.5	5733.64	8379.13	1945.34	0	11056.2	56670	5120.31	1456.98	1045.57	18446.9	1723.66	8113.25	2179.96	0
sp|P03420|FUS_HRSVA	15	15	653.11	0.109368	0.19392	2.72559	0.409223	Hi infection	Low infection	64325	Fusion glycoprotein F0 OS=Human respiratory syncytial virus A (strain A2) GN=F PE=1 SV=1	345762	132986	371443	233981	69318.8	194828	87152	1.06466e+06	445036	167092	498414	150660	519702	233981	22191.2	266683	26199.9	1.03088e+06	498711	81170.3
sp|O95466|FMNL_HUMAN	2	2	63.28	0.109643	0.19392	9.14975	0.408617	Low infection	Hi infection	122629	Formin-like protein 1 OS=Homo sapiens GN=FMNL1 PE=1 SV=3; TOPep_Count=66	24882.7	9346.03	115465	4383.04	0	13591.4	4926.62	0	0	8084.27	35868.3	10588.1	161551	4383.04	0	18604.1	1481.05	0	0	3927.2
sp|O43707|ACTN4_HUMAN	51	30	2124.31	0.110161	0.19392	6.2102	0.407478	Low infection	Hi infection	105356	Alpha-actinin-4 OS=Homo sapiens GN=ACTN4 PE=1 SV=2; TOPep_Count=61	1.35093e+07	7.25068e+06	6.03862e+06	5.92521e+06	366926	1.25971e+07	1.6244e+06	1.37916e+06	1.08363e+06	802273	1.94736e+07	8.21428e+06	8.44888e+06	5.92521e+06	117465	1.72431e+07	488332	1.3354e+06	1.21432e+06	389731
sp|Q8NG11|TSN14_HUMAN	1	1	22.61	0.110221	0.19392	1.87319	0.407346	Low infection	Hi infection	31466	Tetraspanin-14 OS=Homo sapiens GN=TSPAN14 PE=1 SV=1; TOPep_Count=13	62084.2	20401.5	102869	26765.4	13073.4	78709.4	10331.6	6561.02	65333.2	0	89494.1	23112.8	143928	26765.4	4185.21	107739	3105.93	6352.83	73212.8	0
sp|Q13555|KCC2G_HUMAN	1	1	17.02	0.110296	0.19392	4.36332	0.407182	Low infection	Hi infection	63422	Calcium/calmodulin-dependent protein kinase type II subunit gamma OS=Homo sapiens GN=CAMK2G PE=1 SV=3; TOPep_Count=28	126230	32245.9	47944	59773.5	1808.49	171146	2985.51	3909.29	0	39517.6	181961	36531.4	67080.4	59773.5	578.958	234267	897.514	3785.24	0	19197
sp|P04114|APOB_HUMAN	95	94	3383.55	0.110508	0.19392	1.58017	0.406719	Hi infection	Low infection	516762	Apolipoprotein B-100 OS=Homo sapiens GN=APOB PE=1 SV=2; TOPep_Count=289	2.28322e+06	984067	3.24174e+06	2.75399e+06	3.69395e+06	1.94809e+06	2.40396e+06	3.93141e+06	5.00637e+06	2.78413e+06	3.29126e+06	1.11485e+06	4.53566e+06	2.75399e+06	1.18255e+06	2.66658e+06	722685	3.80667e+06	5.61018e+06	1.35248e+06
sp|P39656|OST48_HUMAN	8	8	233.2	0.110526	0.19392	7.86896	0.40668	Low infection	Hi infection	51051	Dolichyl-diphosphooligosaccharide--protein glycosyltransferase 48 kDa subunit OS=Homo sapiens GN=DDOST PE=1 SV=4; TOPep_Count=24	5.92516e+06	1.48159e+06	3.61656e+06	3.84819e+06	264759	6.30089e+06	224438	587244	353467	239056	8.5411e+06	1.67849e+06	5.06008e+06	3.84819e+06	84758.1	8.62475e+06	67471.3	568610	396098	116129
sp|P62310|LSM3_HUMAN	1	1	31.15	0.111838	0.195724	Infinity	0.403832	Low infection	Hi infection	11949	U6 snRNA-associated Sm-like protein LSm3 OS=Homo sapiens GN=LSM3 PE=1 SV=2; TOPep_Count=4	164534	90998.9	0	63350.5	0	170314	0	0	0	0	237175	103092	0	63350.5	0	233128	0	0	0	0
sp|P13693|TCTP_HUMAN	1	1	17.83	0.11202	0.195724	Infinity	0.403439	Low infection	Hi infection	19808	Translationally-controlled tumor protein OS=Homo sapiens GN=TPT1 PE=1 SV=1; TOPep_Count=8	89307.9	118818	0	0	0	52259.4	34345	0	0	0	128737	134609	0	0	0	71533.4	10324.9	0	0	0
sp|Q07654|TFF3_HUMAN	2	2	44.06	0.112609	0.195919	1.74331	0.402176	Hi infection	Low infection	9202	Trefoil factor 3 OS=Homo sapiens GN=TFF3 PE=1 SV=1; TOPep_Count=3	346028	1.7793e+06	255983	251831	558868	369759	369867	649136	887965	1.40035e+06	498798	2.01577e+06	358157	251831	178912	506132	111191	628538	995060	680268
sp|P14151|LYAM1_HUMAN	1	1	25.81	0.112686	0.195919	Infinity	0.402011	Low infection	Hi infection	43752	L-selectin OS=Homo sapiens GN=SELL PE=1 SV=2; TOPep_Count=15	55034.5	0	51347.3	14364.1	0	89236.8	0	0	0	0	79332	0	71842.1	14364.1	0	122149	0	0	0	0
sp|P23141|EST1_HUMAN	7	7	189.96	0.112857	0.195919	3.39523	0.401645	Hi infection	Low infection	62877	Liver carboxylesterase 1 OS=Homo sapiens GN=CES1 PE=1 SV=2; TOPep_Count=31	126536	65104.8	50253.4	28494	92643.3	83663.5	123275	82790.9	106305	640266	182401	73757.1	70311.6	28494	29658.2	114520	37059.3	80163.8	119126	311030
sp|P01892|1A02_HUMAN	4	2	200.2	0.113066	0.195919	5.28269	0.401199	Low infection	Hi infection	41292	HLA class I histocompatibility antigen, A-2 alpha chain OS=Homo sapiens GN=HLA-A PE=1 SV=1; TOPep_Count=22	1.08021e+06	359573	1.42781e+06	779196	58463.4	901871	138374	135701	72356.7	176932	1.55711e+06	407360	1.9977e+06	779196	18716	1.2345e+06	41598.5	131395	81083.4	85950.4
sp|Q6UWY2|PRS57_HUMAN	1	1	62.12	0.113321	0.195956	Infinity	0.400657	Low infection	Hi infection	30939	Serine protease 57 OS=Homo sapiens GN=PRSS57 PE=1 SV=2; TOPep_Count=13	169884	52313.2	18116	0	0	118239	0	0	0	0	244887	59265.5	25346.9	0	0	161847	0	0	0	0
sp|Q9H3Z4|DNJC5_HUMAN	1	1	27.08	0.113647	0.196115	Infinity	0.399966	Low infection	Hi infection	23044	DnaJ homolog subfamily C member 5 OS=Homo sapiens GN=DNAJC5 PE=1 SV=1; TOPep_Count=7	32630.1	0	184416	22293.3	0	20134.6	0	0	0	0	47036.2	0	258024	22293.3	0	27560.5	0	0	0	0
sp|P25090|FPR2_HUMAN	1	1	39.76	0.114284	0.196809	Infinity	0.39862	Low infection	Hi infection	39506	N-formyl peptide receptor 2 OS=Homo sapiens GN=FPR2 PE=2 SV=2; TOPep_Count=13	50473.6	0	252837	19080.5	0	21849.5	0	0	0	0	72757.4	0	353754	19080.5	0	29908	0	0	0	0
sp|Q02543|RL18A_HUMAN	1	1	35.37	0.115296	0.197961	Infinity	0.3965	Low infection	Hi infection	21145	60S ribosomal protein L18a OS=Homo sapiens GN=RPL18A PE=1 SV=2; TOPep_Count=14	4443.81	3609.45	44473.1	0	0	19654.7	0	0	0	0	6405.74	4089.14	62224.1	0	0	26903.6	0	0	0	0
sp|P69891|HBG1_HUMAN	2	1	83.33	0.115509	0.197961	1.68161	0.396054	Hi infection	Low infection	16298	Hemoglobin subunit gamma-1 OS=Homo sapiens GN=HBG1 PE=1 SV=2; TOPep_Count=12	316112	237963	402642	721176	587725	272799	433295	962148	797220	382313	455674	269588	563353	721176	188150	373411	130258	931618	893371	185721
sp|Q13303|KCAB2_HUMAN	1	1	25.18	0.115661	0.197961	Infinity	0.395739	Low infection	Hi infection	41370	Voltage-gated potassium channel subunit beta-2 OS=Homo sapiens GN=KCNAB2 PE=1 SV=2; TOPep_Count=20	182132	0	8682.54	60286.6	0	227183	0	0	0	0	262542	0	12148.1	60286.6	0	310972	0	0	0	0
sp|P27708|PYR1_HUMAN	1	1	26.5	0.116033	0.198193	Infinity	0.394968	Low infection	Hi infection	245278	CAD protein OS=Homo sapiens GN=CAD PE=1 SV=3; TOPep_Count=108	0	2166.38	37747.5	4081.43	0	4630.86	0	0	0	0	0	2454.28	52814	4081.43	0	6338.79	0	0	0	0
sp|O95833|CLIC3_HUMAN	1	1	38.59	0.11767	0.200434	5.56343	0.391603	Hi infection	Low infection	27028	Chloride intracellular channel protein 3 OS=Homo sapiens GN=CLIC3 PE=1 SV=2; TOPep_Count=18	36961.1	130543	170087	30429.7	17727.3	1710.05	5703.56	301951	607921	27555	53279.2	147892	237976	30429.7	5675.08	2340.75	1714.62	292369	681240	13385.8
sp|P28325|CYTD_HUMAN	1	1	14.5	0.117823	0.200434	Infinity	0.391291	Low infection	Hi infection	16466	Cystatin-D OS=Homo sapiens GN=CST5 PE=1 SV=1; TOPep_Count=7	0	193765	14050.1	42972.1	0	3666.84	0	0	0	0	0	219516	19658.1	42972.1	0	5019.22	0	0	0	0
sp|Q96L21|RL10L_HUMAN	2	2	45.28	0.11877	0.201067	2.94622	0.389371	Hi infection	Low infection	25070	60S ribosomal protein L10-like OS=Homo sapiens GN=RPL10L PE=1 SV=3; TOPep_Count=14	829.345	4208.03	43257.1	7620.63	1894.32	937.235	331.643	43277.1	27527.4	3791.48	1195.5	4767.27	60522.7	7620.63	606.435	1282.9	99.6995	41903.8	30847.5	1841.84
sp|P06312|KV401_HUMAN	3	1	121.49	0.11911	0.201067	3.49385	0.388686	Hi infection	Low infection	13597	Ig kappa chain V-IV region (Fragment) OS=Homo sapiens GN=IGKV4-1 PE=4 SV=1; TOPep_Count=5	86739.5	242954	97747.8	55647.4	12431.6	251641	895.972	391943	235835	492336	125035	275243	136763	55647.4	3979.78	344449	269.35	379506	264278	239168
sp|P30475|1B39_HUMAN	5	1	228.43	0.119112	0.201067	2.37186	0.388681	Low infection	Hi infection	40756	HLA class I histocompatibility antigen, B-39 alpha chain OS=Homo sapiens GN=HLA-B PE=1 SV=1; TOPep_Count=21	1.12507e+06	643762	1.89846e+06	840505	189855	715855	415538	198992	130395	723862	1.62179e+06	729317	2.65621e+06	840505	60778.7	979873	124920	192678	146121	351640
sp|P04264|K2C1_HUMAN	47	42	2907.92	0.119154	0.201067	1.92843	0.388598	Hi infection	Low infection	66281	Keratin, type II cytoskeletal 1 OS=Homo sapiens GN=KRT1 PE=1 SV=6; TOPep_Count=35	1.41076e+07	5.18466e+07	2.66575e+07	1.14249e+07	2.24329e+08	1.8359e+07	7.69011e+07	9.71981e+07	8.00576e+07	1.72858e+08	2.03361e+07	5.87369e+07	3.72976e+07	1.14249e+07	7.18151e+07	2.51301e+07	2.31182e+07	9.41139e+07	8.97131e+07	8.39713e+07
sp|Q6NT55|CP4FN_HUMAN	1	1	22.46	0.120656	0.203193	49.9656	0.385597	Hi infection	Low infection	62657	Cytochrome P450 4F22 OS=Homo sapiens GN=CYP4F22 PE=2 SV=1; TOPep_Count=32	3639.57	2023.23	10321.3	3223.3	389.309	7895.4	0	475754	111057	1900.18	5246.43	2292.11	14441	3223.3	124.631	10807.3	0	460658	124451	923.073
sp|P11678|PERE_HUMAN	46	43	2004.86	0.121941	0.204945	5.33921	0.383064	Low infection	Hi infection	82070	Eosinophil peroxidase OS=Homo sapiens GN=EPX PE=1 SV=2; TOPep_Count=48	3.43952e+07	970280	3.10459e+07	1.32236e+07	4.93608e+06	1.68575e+07	1.00831e+07	1.77573e+06	2.64173e+06	4.53343e+06	4.95806e+07	1.09923e+06	4.34376e+07	1.32236e+07	1.5802e+06	2.30747e+07	3.03121e+06	1.71938e+06	2.96034e+06	2.20226e+06
sp|Q16706|MA2A1_HUMAN	1	1	28.25	0.123314	0.206838	4.04067	0.38039	Low infection	Hi infection	131853	Alpha-mannosidase 2 OS=Homo sapiens GN=MAN2A1 PE=1 SV=2; TOPep_Count=57	29796.3	10290.8	2725.96	3972.97	6277.13	27759.8	0	0	0	8572.44	42951.2	11658.5	3814	3972.97	2009.51	37998.1	0	0	0	4164.35
sp|Q16630|CPSF6_HUMAN	1	1	24.13	0.123903	0.207412	2.06615	0.379251	Low infection	Hi infection	59455	Cleavage and polyadenylation specificity factor subunit 6 OS=Homo sapiens GN=CPSF6 PE=1 SV=2; TOPep_Count=21	401141	280725	133667	199605	96726.1	352806	109124	114903	100185	111358	578243	318033	187019	199605	30965.2	482926	32805.2	111257	112268	54095.6
sp|P13498|CY24A_HUMAN	5	5	144.09	0.124475	0.207955	174.916	0.378153	Low infection	Hi infection	21224	Cytochrome b-245 light chain OS=Homo sapiens GN=CYBA PE=1 SV=3; TOPep_Count=8	66968.2	957.022	821821	112565	163.127	81399.2	3437.87	1521.46	213.595	929.026	96534.4	1084.21	1.14984e+06	112565	52.2224	111420	1033.5	1473.19	239.356	451.305
sp|Q9UBD6|RHCG_HUMAN	2	2	80.5	0.126445	0.210825	3.3561	0.374412	Hi infection	Low infection	53711	Ammonium transporter Rh type C OS=Homo sapiens GN=RHCG PE=1 SV=1; TOPep_Count=12	6647.93	1056.97	264162	88154.7	5228.59	13781	23136.7	121121	423115	34213.3	9582.97	1197.43	369600	88154.7	1673.84	18863.7	6955.44	117278	474146	16620.3
sp|P04844|RPN2_HUMAN	4	4	155.32	0.127939	0.212625	1.89157	0.371619	Hi infection	Low infection	69466	Dolichyl-diphosphooligosaccharide--protein glycosyltransferase subunit 2 OS=Homo sapiens GN=RPN2 PE=1 SV=3; TOPep_Count=25	366759	665861	1.06823e+06	532421	2.44721e+06	167329	99341	1.60478e+06	1.29666e+06	1.43336e+06	528682	754353	1.49461e+06	532421	783433	229043	29864.2	1.55386e+06	1.45304e+06	696300
sp|P61313|RL15_HUMAN	2	2	63.75	0.128164	0.212625	3.73556	0.371203	Hi infection	Low infection	24356	60S ribosomal protein L15 OS=Homo sapiens GN=RPL15 PE=1 SV=2; TOPep_Count=14	12766.8	36972.7	92141.8	46549.6	5365.43	13600.9	55045.6	304589	88511.9	27058.1	18403.3	41886.3	128919	46549.6	1717.65	18617.2	16548	294924	99187.1	13144.3
sp|Q04446|GLGB_HUMAN	5	5	161.63	0.128663	0.212625	1.39296	0.37028	Low infection	Hi infection	80990	1,4-alpha-glucan-branching enzyme OS=Homo sapiens GN=GBE1 PE=1 SV=3; TOPep_Count=38	941281	591567	1.06997e+06	1.1616e+06	1.5419e+06	875974	953631	723394	748633	723476	1.35685e+06	670185	1.49704e+06	1.1616e+06	493614	1.19905e+06	286683	700440	838923	351452
sp|P19338|NUCL_HUMAN	7	7	267.64	0.128791	0.212625	1.984	0.370043	Low infection	Hi infection	76736	Nucleolin OS=Homo sapiens GN=NCL PE=1 SV=3; TOPep_Count=46	248982	1.07405e+06	395844	267995	341160	371539	191419	372742	193687	58065	358907	1.21679e+06	553842	267995	109216	508569	57545.1	360914	217047	28207
sp|Q92522|H1X_HUMAN	2	2	76.01	0.128792	0.212625	2805.7	0.370041	Low infection	Hi infection	22585	Histone H1x OS=Homo sapiens GN=H1FX PE=1 SV=1; TOPep_Count=14	2101.46	518180	20985.6	431002	0	0	23658.1	0	152.128	0	3029.25	587045	29361.9	431002	0	0	7112.17	0	170.476	0
sp|P62318|SMD3_HUMAN	2	2	76.17	0.129995	0.214189	4.71666	0.367836	Low infection	Hi infection	14132	Small nuclear ribonucleoprotein Sm D3 OS=Homo sapiens GN=SNRPD3 PE=1 SV=1; TOPep_Count=9	934645	534869	317055	344585	49190.7	952135	89600.3	127080	75392.8	90296.3	1.34729e+06	605952	443604	344585	15747.5	1.3033e+06	26935.9	123047	84485.8	43864.4
sp|O14879|IFIT3_HUMAN	3	3	60.2	0.131101	0.215505	8.98156	0.365827	Low infection	Hi infection	56802	Interferon-induced protein with tetratricopeptide repeats 3 OS=Homo sapiens GN=IFIT3 PE=1 SV=1; TOPep_Count=30	13811.4	142849	283471	61989.5	999.149	6241.49	7616.39	0	8670.2	15998.3	19909	161834	396615	61989.5	319.86	8543.45	2289.66	0	9715.89	7771.71
sp|P14625|ENPL_HUMAN	14	13	469.69	0.131457	0.215505	1.55731	0.365186	Low infection	Hi infection	92807	Endoplasmin OS=Homo sapiens GN=HSP90B1 PE=1 SV=1; TOPep_Count=49	873278	1.21848e+06	498499	575750	430574	742572	476339	405520	472102	447600	1.25883e+06	1.38042e+06	697470	575750	137841	1.01644e+06	143199	392652	529041	217437
sp|P19652|A1AG2_HUMAN	8	5	415.85	0.131784	0.215505	3.34633	0.364598	Low infection	Hi infection	23984	Alpha-1-acid glycoprotein 2 OS=Homo sapiens GN=ORM2 PE=1 SV=2; TOPep_Count=13	2.46599e+07	6.51375e+06	1.6762e+07	9.89523e+06	2.93339e+06	2.85344e+07	2.28018e+06	2.54764e+06	8.00997e+06	1.17107e+06	3.55472e+07	7.37941e+06	2.34524e+07	9.89523e+06	939074	3.90583e+07	685474	2.4668e+06	8.97603e+06	568887
sp|Q9UK55|ZPI_HUMAN	1	1	40.19	0.131821	0.215505	2.06753	0.36453	Hi infection	Low infection	50899	Protein Z-dependent protease inhibitor OS=Homo sapiens GN=SERPINA10 PE=1 SV=1; TOPep_Count=26	312979	421104	535497	958410	212956	284909	138999	1.17369e+06	1.04363e+06	321173	451159	477068	749235	958410	68174.1	389988	41786.4	1.13645e+06	1.1695e+06	156020
sp|O75436|VP26A_HUMAN	3	3	61.7	0.133149	0.217251	9.58973	0.362161	Low infection	Hi infection	38371	Vacuolar protein sorting-associated protein 26A OS=Homo sapiens GN=VPS26A PE=1 SV=2; TOPep_Count=22	155446	19533.7	68921.7	46327.5	321.659	113590	1024.34	15745.8	2358.29	2.96048	224074	22129.7	96431.1	46327.5	102.973	155484	307.94	15246.2	2642.71	1.43815
sp|P04406|G3P_HUMAN	25	25	1318.83	0.133723	0.217765	2.13591	0.361144	Low infection	Hi infection	36312	Glyceraldehyde-3-phosphate dehydrogenase OS=Homo sapiens GN=GAPDH PE=1 SV=3; TOPep_Count=20	1.14998e+07	2.15261e+07	1.80614e+07	3.11298e+07	4.99338e+06	8.46833e+06	1.19181e+07	7.78478e+06	8.38786e+06	5.41677e+06	1.65769e+07	2.43869e+07	2.52705e+07	3.11298e+07	1.59854e+06	1.15916e+07	3.58285e+06	7.53776e+06	9.39949e+06	2.63137e+06
sp|Q16881|TRXR1_HUMAN	5	5	148.66	0.134003	0.217797	7.53873	0.360651	Low infection	Hi infection	71943	Thioredoxin reductase 1, cytoplasmic OS=Homo sapiens GN=TXNRD1 PE=1 SV=3; TOPep_Count=38	611882	212983	158327	104884	8435.91	303147	32634.5	29176.9	38738.8	13509.2	882026	241288	221522	104884	2700.61	414953	9810.67	28251.1	43411	6562.51
sp|P31150|GDIA_HUMAN	9	2	454.45	0.134712	0.218372	10.3391	0.359406	Low infection	Hi infection	51288	Rab GDP dissociation inhibitor alpha OS=Homo sapiens GN=GDI1 PE=1 SV=2; TOPep_Count=26	563169	219339	177850	148239	17893.6	679893	10730.1	26698.5	21077.8	27546.1	811806	248489	248837	148239	5728.31	930647	3225.71	25851.3	23619.9	13381.4
sp|P02649|APOE_HUMAN	8	8	260.85	0.134877	0.218372	4.95397	0.359116	Hi infection	Low infection	36357	Apolipoprotein E OS=Homo sapiens GN=APOE PE=1 SV=1; TOPep_Count=25	93365.2	131153	233801	162511	28796.3	152407	17650.5	383792	1.29286e+06	63644.2	134586	148583	327120	162511	9218.64	208617	5306.13	371614	1.44879e+06	30917.3
sp|P41240|CSK_HUMAN	2	2	49.46	0.136225	0.22013	5.28777	0.356773	Low infection	Hi infection	51353	Tyrosine-protein kinase CSK OS=Homo sapiens GN=CSK PE=1 SV=1; TOPep_Count=29	269526	87475.1	105875	58991.6	25291.4	200285	7732.35	29239.1	19142.1	12825.6	388521	99100.4	148135	58991.6	8096.6	274154	2324.52	28311.3	21450.8	6230.47
sp|Q9NZT1|CALL5_HUMAN	1	1	71.72	0.136695	0.220465	1.49257	0.355961	Hi infection	Low infection	15994	Calmodulin-like protein 5 OS=Homo sapiens GN=CALML5 PE=1 SV=2; TOPep_Count=9	22806.2	914109	14268.6	104089	808.306	20102.5	5506.29	312505	281726	97695.7	32875	1.03559e+06	19963.8	104089	258.765	27516.6	1655.32	302589	315704	47458.9
sp|P08603|CFAH_HUMAN	42	41	1670.21	0.138473	0.222903	1.7479	0.352923	Low infection	Hi infection	143791	Complement factor H OS=Homo sapiens GN=CFH PE=1 SV=4; TOPep_Count=65	5.68802e+06	3.1401e+06	4.53849e+06	2.24713e+06	1.74538e+06	5.85666e+06	2.5538e+06	1.38235e+06	3.0221e+06	1.91404e+06	8.19925e+06	3.55741e+06	6.34999e+06	2.24713e+06	558752	8.01669e+06	767732	1.33849e+06	3.38659e+06	929807
sp|P15586|GNS_HUMAN	1	1	13.43	0.139013	0.223344	89.5456	0.352008	Low infection	Hi infection	62951	N-acetylglucosamine-6-sulfatase OS=Homo sapiens GN=GNS PE=1 SV=3; TOPep_Count=27	88586	2092.02	13217.3	22632.1	91452.3	64391.4	0	0	1200.67	150.782	127696	2370.05	18492.9	22632.1	29276.9	88140	0	0	1345.48	73.2474
sp|Q8TE60|ATS18_HUMAN	1	1	14.07	0.139892	0.224326	3.95165	0.35053	Low infection	Hi infection	139580	A disintegrin and metalloproteinase with thrombospondin motifs 18 OS=Homo sapiens GN=ADAMTS18 PE=1 SV=3; TOPep_Count=60	14578.2	1549.39	10844.3	4584.07	0	20781.8	512.118	0	5731.77	0	21014.4	1755.3	15172.8	4584.07	0	28446.4	153.954	0	6423.06	0
sp|Q9H4A4|AMPB_HUMAN	6	6	157.24	0.140385	0.224687	4.23921	0.349705	Low infection	Hi infection	73345	Aminopeptidase B OS=Homo sapiens GN=RNPEP PE=1 SV=2; TOPep_Count=32	488781	123638	151549	180297	38123.4	366725	28607.9	50288.2	43492.5	45502.9	704576	140069	212038	180297	12204.5	501978	8600.18	48692.5	48738	22104.6
sp|P15880|RS2_HUMAN	2	2	49.81	0.141357	0.225812	3.07143	0.348089	Hi infection	Low infection	31701	40S ribosomal protein S2 OS=Homo sapiens GN=RPS2 PE=1 SV=2; TOPep_Count=22	42309.2	57354.1	330755	119148	6098.95	40847	44963.6	497234	291145	56013.4	60988.5	64976.3	462773	119148	1952.47	55912	13517.1	481456	326259	27210.4
sp|P24534|EF1B_HUMAN	1	1	53.69	0.14276	0.22712	3.13855	0.345778	Low infection	Hi infection	25030	Elongation factor 1-beta OS=Homo sapiens GN=EEF1B2 PE=1 SV=3; TOPep_Count=14	631285	1.9152e+06	1.47935e+06	1.41138e+06	291376	566241	118558	513280	318683	43789.8	909995	2.16973e+06	2.06981e+06	1.41138e+06	93278.9	775079	35641.2	496993	357119	21272.3
sp|P08473|NEP_HUMAN	1	1	28.27	0.143051	0.22712	19.0009	0.345301	Low infection	Hi infection	86255	Neprilysin OS=Homo sapiens GN=MME PE=1 SV=2; TOPep_Count=42	68604.9	105.82	33867	1458.24	0	1536.6	2761.97	0	0	2443.52	98893.7	119.884	47384.8	1458.24	0	2103.33	830.311	0	0	1187.02
sp|P35606|COPB2_HUMAN	3	3	77.15	0.143275	0.22712	5.02748	0.344936	Low infection	Hi infection	103389	Coatomer subunit beta' OS=Homo sapiens GN=COPB2 PE=1 SV=2; TOPep_Count=51	271190	75633.9	78676	80151.1	9539.02	300912	20269.4	23705.1	41660.7	5931.33	390920	85685.5	110079	80151.1	3053.75	411893	6093.43	22952.9	46685.3	2881.34
sp|Q9Y490|TLN1_HUMAN	33	33	1295.9	0.143319	0.22712	4.94044	0.344864	Low infection	Hi infection	271877	Talin-1 OS=Homo sapiens GN=TLN1 PE=1 SV=3; TOPep_Count=150	3.20579e+06	1.48238e+06	721217	1.59948e+06	133073	1.85213e+06	211749	321818	259014	217752	4.62114e+06	1.67939e+06	1.00908e+06	1.59948e+06	42601	2.53523e+06	63656.7	311606	290253	105780
sp|P35268|RL22_HUMAN	2	2	83.57	0.143569	0.22712	8.26156	0.344458	Hi infection	Low infection	14946	60S ribosomal protein L22 OS=Homo sapiens GN=RPL22 PE=1 SV=2; TOPep_Count=6	0	35654.5	99294.4	7945.14	11610.2	3.7191	2449.42	309832	226150	19752.5	0	40392.9	138927	7945.14	3716.8	5.09077	736.353	300001	253425	9595.41
sp|Q04695|K1C17_HUMAN	37	21	1598.99	0.143882	0.22712	3.62759	0.343949	Hi infection	Low infection	48472	Keratin, type I cytoskeletal 17 OS=Homo sapiens GN=KRT17 PE=1 SV=2; TOPep_Count=34	7.08907e+06	2.82348e+06	4.91424e+06	3.48668e+06	888083	1.0385e+07	429009	2.15132e+07	2.28029e+07	2.34839e+06	1.02189e+07	3.19872e+06	6.87571e+06	3.48668e+06	284304	1.42151e+07	128970	2.08306e+07	2.55532e+07	1.14081e+06
sp|P13473|LAMP2_HUMAN	4	3	148.43	0.14409	0.22712	6.00228	0.343612	Low infection	Hi infection	45614	Lysosome-associated membrane glycoprotein 2 OS=Homo sapiens GN=LAMP2 PE=1 SV=2; TOPep_Count=19	356165	40155	765972	203746	21315.3	284992	28130.6	77564.6	38465.5	5386.31	513410	45491.5	1.0717e+06	203746	6823.72	390101	8456.7	75103.4	43104.7	2616.58
sp|P02679|FIBG_HUMAN	33	33	1843.16	0.144571	0.22712	4.52722	0.342835	Low infection	Hi infection	52217	Fibrinogen gamma chain OS=Homo sapiens GN=FGG PE=1 SV=3; TOPep_Count=29	5.96356e+07	1.88637e+07	5.45716e+07	1.66828e+07	2.01659e+06	4.98141e+07	8.77052e+06	7.79214e+06	1.04043e+07	1.71694e+06	8.59645e+07	2.13707e+07	7.63533e+07	1.66828e+07	645576	6.81864e+07	2.63662e+06	7.54488e+06	1.16591e+07	834062
sp|P03973|SLPI_HUMAN	14	14	579.34	0.144803	0.22712	1.52511	0.342459	Hi infection	Low infection	15339	Antileukoproteinase OS=Homo sapiens GN=SLPI PE=1 SV=2; TOPep_Count=9	1.35743e+07	6.08028e+07	9.47453e+06	1.43737e+07	2.73234e+07	1.73872e+07	1.15898e+07	2.79678e+07	3.81349e+07	3.48982e+07	1.95673e+07	6.88833e+07	1.32562e+07	1.43737e+07	8.74712e+06	2.37999e+07	3.48416e+06	2.70803e+07	4.27342e+07	1.69529e+07
sp|P26599|PTBP1_HUMAN	4	4	178.24	0.144884	0.22712	2.34124	0.34233	Low infection	Hi infection	57468	Polypyrimidine tract-binding protein 1 OS=Homo sapiens GN=PTBP1 PE=1 SV=1; TOPep_Count=22	714304	1.1187e+06	437886	341989	202139	691473	176501	221648	236100	216436	1.02967e+06	1.26737e+06	612664	341989	64711.3	946499	53060.1	214615	264575	105141
sp|Q92482|AQP3_HUMAN	1	1	21.93	0.145443	0.227571	63.6874	0.341432	Hi infection	Low infection	31976	Aquaporin-3 OS=Homo sapiens GN=AQP3 PE=2 SV=2; TOPep_Count=3	0	1532.75	0	0	0	1058.51	0	51238.8	19488.7	0	0	1736.45	0	0	0	1448.9	0	49612.9	21839.2	0
sp|P0CG47|UBB_HUMAN	5	5	194.15	0.14606	0.228111	1.32695	0.340446	Low infection	Hi infection	25914	Polyubiquitin-B OS=Homo sapiens GN=UBB PE=1 SV=1; TOPep_Count=21	1.49794e+07	1.10058e+07	1.06676e+07	7.43925e+06	1.14755e+07	1.46401e+07	8.44255e+06	7.81245e+06	7.65653e+06	9.93308e+06	2.15927e+07	1.24684e+07	1.49255e+07	7.43925e+06	3.67369e+06	2.00396e+07	2.53802e+06	7.56455e+06	8.57996e+06	4.82532e+06
sp|P62314|SMD1_HUMAN	2	2	84.84	0.146651	0.228608	3.67222	0.339506	Low infection	Hi infection	13384	Small nuclear ribonucleoprotein Sm D1 OS=Homo sapiens GN=SNRPD1 PE=1 SV=1; TOPep_Count=5	3.07809e+06	2.34386e+06	1.3737e+06	1.78418e+06	220894	5.11801e+06	581456	943366	562190	186709	4.43706e+06	2.65535e+06	1.922e+06	1.78418e+06	70715.2	7.00561e+06	174799	913432	629994	90700.1
sp|P53621|COPA_HUMAN	4	4	139.6	0.147316	0.229218	2.05235	0.338454	Low infection	Hi infection	139908	Coatomer subunit alpha OS=Homo sapiens GN=COPA PE=1 SV=2; TOPep_Count=76	172122	52122.2	72518.3	61589.1	146095	151350	37016.6	39118.3	39290	66265.1	248113	59049.2	101463	61589.1	46769.7	207171	11128	37877.1	44028.7	32190.4
sp|P19021|AMD_HUMAN	1	1	21.12	0.149284	0.231714	1.27757	0.335372	Hi infection	Low infection	109230	Peptidyl-glycine alpha-amidating monooxygenase OS=Homo sapiens GN=PAM PE=1 SV=2; TOPep_Count=50	0	36272.1	0	5396.34	0	6021.98	0	3494.76	3343.07	19274	0	41092.6	0	5396.34	0	8242.98	0	3383.87	3746.27	9362.99
sp|P49748|ACADV_HUMAN	5	5	159.65	0.149677	0.231714	2.88186	0.334763	Hi infection	Low infection	70856	Very long-chain specific acyl-CoA dehydrogenase, mitochondrial OS=Homo sapiens GN=ACADVL PE=1 SV=1; TOPep_Count=43	160178	146567	332685	139343	141861	113345	6985.68	557931	583711	144036	230896	166046	465474	139343	45414.3	155148	2100.06	540227	654111	69970.2
sp|P12838|DEF4_HUMAN	2	2	110.29	0.149748	0.231714	2.78771	0.334652	Low infection	Hi infection	10950	Neutrophil defensin 4 OS=Homo sapiens GN=DEFA4 PE=1 SV=2; TOPep_Count=7	1.07194e+07	6.19125e+06	1.02791e+07	6.2804e+06	1.91763e+06	1.05007e+07	1.39239e+06	1.70039e+06	2.2151e+06	3.35326e+06	1.54519e+07	7.01406e+06	1.43819e+07	6.2804e+06	613894	1.43735e+07	418585	1.64643e+06	2.48226e+06	1.62896e+06
sp|O75947|ATP5H_HUMAN	1	1	36.97	0.150563	0.232545	1.91839	0.333395	Hi infection	Low infection	18648	ATP synthase subunit d, mitochondrial OS=Homo sapiens GN=ATP5H PE=1 SV=3; TOPep_Count=11	31666.3	23026.2	155664	111414	25518	26389.9	19745.8	172679	102065	48716.5	45646.8	26086.3	217795	111414	8169.13	36122.8	5936.05	167200	114375	23665.6
sp|P01611|KV119_HUMAN	1	1	130.14	0.151293	0.232881	2.97321	0.332275	Hi infection	Low infection	11826	Ig kappa chain V-I region Wes OS=Homo sapiens PE=1 SV=1; TOPep_Count=4	317344	883234	457949	112993	17056.3	556030	95365.8	347214	709308	2.05257e+06	457450	1.00061e+06	640735	112993	5460.27	761102	28669.2	336196	794856	997105
sp|P02766|TTHY_HUMAN	11	11	626.13	0.151336	0.232881	2.44326	0.33221	Low infection	Hi infection	16102	Transthyretin OS=Homo sapiens GN=TTR PE=1 SV=1; TOPep_Count=9	2.56157e+06	6.62602e+06	4.43319e+06	2.899e+06	908667	2.69517e+06	951602	1.14636e+06	1.73079e+06	819643	3.69249e+06	7.5066e+06	6.20266e+06	2.899e+06	290894	3.68919e+06	286073	1.10998e+06	1.93953e+06	398169
sp|Q9Y696|CLIC4_HUMAN	1	1	25.73	0.151697	0.23301	6.91467	0.331658	Hi infection	Low infection	29093	Chloride intracellular channel protein 4 OS=Homo sapiens GN=CLIC4 PE=1 SV=4; TOPep_Count=17	0	21941.6	7179.06	6923.16	1401.82	2634.91	109.644	18683.6	12114.6	88302.7	0	24857.6	10044.5	6923.16	448.769	3606.7	32.9616	18090.7	13575.7	42896
sp|Q9Y265|RUVB1_HUMAN	6	6	204.68	0.152248	0.233429	3.24564	0.330819	Hi infection	Low infection	50649	RuvB-like 1 OS=Homo sapiens GN=RUVBL1 PE=1 SV=1; TOPep_Count=22	948.624	15757.7	32567.8	28804.9	433.443	2755.56	140.151	54444.2	52585.6	6208.05	1367.44	17851.9	45567	28804.9	138.759	3771.85	42.1327	52716.6	58927.8	3015.76
sp|P21796|VDAC1_HUMAN	7	6	332.94	0.15299	0.234138	1.59134	0.329696	Hi infection	Low infection	30979	Voltage-dependent anion-selective channel protein 1 OS=Homo sapiens GN=VDAC1 PE=1 SV=2; TOPep_Count=18	252610	56816.4	1.25272e+06	241740	181214	72134.1	109321	591533	525512	360554	364137	64367.2	1.75273e+06	241740	58012.5	98738.2	32864.4	572763	588892	175151
sp|Q9C075|K1C23_HUMAN	3	2	74.66	0.153522	0.234149	3.55785	0.328896	Hi infection	Low infection	48383	Keratin, type I cytoskeletal 23 OS=Homo sapiens GN=KRT23 PE=1 SV=2; TOPep_Count=32	111369	137338	100730	69121.2	9949.37	67236.7	29795	397908	364705	38726.5	160538	155590	140936	69121.2	3185.12	92034.7	8957.06	385282	408691	18812.6
sp|P27918|PROP_HUMAN	2	2	50.3	0.15379	0.234149	190.339	0.328493	Low infection	Hi infection	53862	Properdin OS=Homo sapiens GN=CFP PE=1 SV=2; TOPep_Count=20	126701	28374	13159.2	15033.9	0	59110.2	0	0	0	545.745	182639	32144.8	18411.5	15033.9	0	80911	0	0	0	265.114
sp|Q86Y34|GPR97_HUMAN	2	2	76.28	0.154019	0.234149	541.642	0.32815	Low infection	Hi infection	61788	Probable G-protein coupled receptor 97 OS=Homo sapiens GN=GPR97 PE=1 SV=1; TOPep_Count=24	168886	5644.21	678735	122107	0	74996.3	0	0	0	831.098	243449	6394.32	949646	122107	0	102656	0	0	0	403.733
sp|P12035|K2C3_HUMAN	19	2	760.77	0.154229	0.234149	1.78876	0.327836	Hi infection	Low infection	64660	Keratin, type II cytoskeletal 3 OS=Homo sapiens GN=KRT3 PE=1 SV=3; TOPep_Count=35	39805.5	23176.7	36796.6	317002	34214.6	39687.4	16352.2	117697	217124	53876.9	57379.4	26256.8	51483.6	317002	10953.2	54324.7	4915.83	113963	243310	26172.5
sp|Q13231|CHIT1_HUMAN	16	16	652.88	0.154457	0.234149	6.59042	0.327496	Low infection	Hi infection	52330	Chitotriosidase-1 OS=Homo sapiens GN=CHIT1 PE=1 SV=1; TOPep_Count=23	3.98902e+06	2.42475e+06	1.42502e+06	1.70119e+06	50857.1	3.86852e+06	3.39017e+06	198249	402199	495267	5.75015e+06	2.74699e+06	1.9938e+06	1.70119e+06	16281	5.29529e+06	1.01916e+06	191959	450707	240592
sp|P07686|HEXB_HUMAN	3	2	78.96	0.154672	0.234149	4.37612	0.327175	Low infection	Hi infection	63638	Beta-hexosaminidase subunit beta OS=Homo sapiens GN=HEXB PE=1 SV=3; TOPep_Count=30	442076	243895	105854	118507	42187.8	485925	24201.2	57845.1	64253.6	21144.4	637251	276308	148105	118507	13505.7	665142	7275.43	56009.6	72003	10271.6
sp|P07954|FUMH_HUMAN	2	2	64.92	0.156909	0.237106	3.09212	0.323871	Low infection	Hi infection	54884	Fumarate hydratase, mitochondrial OS=Homo sapiens GN=FH PE=1 SV=3; TOPep_Count=32	68493.9	828057	194217	213132	128988	255702	69936.5	113123	50743.6	79867.2	98733.7	938104	271737	213132	41293.4	350008	21024.5	109533	56863.7	38798.1
sp|HBA_HUMAN|	10	10	463.07	0.157724	0.237909	1.35658	0.322682	Hi infection	Low infection	15285	; TOPep_Count=8	2.09032e+07	1.53008e+07	2.2521e+07	2.96792e+07	2.89512e+07	1.33118e+07	3.70454e+07	2.84792e+07	3.0809e+07	3.82184e+07	3.01319e+07	1.73342e+07	3.15101e+07	2.96792e+07	9.26824e+06	1.82213e+07	1.11367e+07	2.75755e+07	3.45248e+07	1.85658e+07
sp|Q96HE7|ERO1A_HUMAN	5	5	169.86	0.158306	0.238034	5.58585	0.321837	Low infection	Hi infection	55324	ERO1-like protein alpha OS=Homo sapiens GN=ERO1L PE=1 SV=2; TOPep_Count=28	507172	91527	293233	239227	6901.97	499471	77860.9	28763.4	93351.5	9497.81	731087	103691	410275	239227	2209.55	683684	23406.8	27850.7	104610	4613.87
sp|P10153|RNAS2_HUMAN	4	4	318.47	0.158374	0.238034	27.4577	0.321738	Low infection	Hi infection	18966	Non-secretory ribonuclease OS=Homo sapiens GN=RNASE2 PE=1 SV=2; TOPep_Count=4	5.41351e+07	1.46431e+06	6.11392e+06	1.27203e+07	40872.4	2.24019e+07	2.40435e+06	814891	594188	140535	7.80356e+07	1.65891e+06	8.55424e+06	1.27203e+07	13084.6	3.0664e+07	722802	789034	665851	68269.5
sp|Q9Y2J8|PADI2_HUMAN	11	10	301.76	0.158796	0.238241	2.43836	0.321128	Low infection	Hi infection	76368	Protein-arginine deiminase type-2 OS=Homo sapiens GN=PADI2 PE=1 SV=2; TOPep_Count=37	559922	924266	2.22821e+06	1.26828e+06	247078	890408	420653	313544	426829	408903	807125	1.0471e+06	3.11758e+06	1.26828e+06	79097.6	1.2188e+06	126458	303595	478308	198638
sp|Q9HB71|CYBP_HUMAN	2	2	46.95	0.160292	0.240056	228.49	0.31898	Low infection	Hi infection	26419	Calcyclin-binding protein OS=Homo sapiens GN=CACYBP PE=1 SV=2; TOPep_Count=14	126553	6128.97	40494	28562.9	0	192242	0	0	738.977	0	182425	6943.5	56656.8	28562.9	0	263144	0	0	828.103	0
sp|O75955|FLOT1_HUMAN	2	2	74.05	0.16207	0.242285	69.6149	0.31646	Low infection	Hi infection	47665	Flotillin-1 OS=Homo sapiens GN=FLOT1 PE=1 SV=3; TOPep_Count=31	50677.6	28104.3	213645	152954	85396.6	95663.9	0	0	939.114	2917.46	73051.6	31839.4	298919	152954	27338.3	130946	0	0	1052.38	1417.25
sp|O00204|ST2B1_HUMAN	1	1	38.83	0.16271	0.24281	7.32876	0.315561	Hi infection	Low infection	41621	Sulfotransferase family cytosolic 2B member 1 OS=Homo sapiens GN=SULT2B1 PE=1 SV=2; TOPep_Count=22	11762.9	67526.1	7663.2	5467.87	0	99831.4	0	313918	262014	27909.2	16956.1	76500.2	10721.9	5467.87	0	136651	0	303957	293615	13557.8
sp|P17936|IBP3_HUMAN	2	1	28.71	0.163521	0.243155	3.48709	0.314427	Hi infection	Low infection	32791	Insulin-like growth factor-binding protein 3 OS=Homo sapiens GN=IGFBP3 PE=1 SV=2; TOPep_Count=21	2334.15	12295.9	2076.37	2003.52	8263.31	4828.95	3514.7	41485.1	8003.37	3291.46	3364.66	13930	2905.13	2003.52	2645.36	6609.94	1056.6	40168.8	8968.63	1598.94
sp|O75695|XRP2_HUMAN	2	2	71.27	0.163846	0.243155	10.5192	0.313975	Low infection	Hi infection	40582	Protein XRP2 OS=Homo sapiens GN=RP2 PE=1 SV=4; TOPep_Count=19	260345	106528	138249	59489.8	2949.55	247253	972968	34238.3	5923.92	32675.7	375287	120686	193430	59489.8	944.246	338444	292496	33151.8	6638.39	15873.3
sp|Q07065|CKAP4_HUMAN	1	1	22.03	0.163966	0.243155	1.06153	0.313807	Hi infection	Low infection	66208	Cytoskeleton-associated protein 4 OS=Homo sapiens GN=CKAP4 PE=1 SV=2; TOPep_Count=45	0	37915.5	0	0	0	0	0	8437.3	8812.01	0	0	42954.4	0	0	0	0	0	8169.57	9874.8	0
sp|Q00796|DHSO_HUMAN	1	1	27.43	0.164262	0.243155	5.73102	0.313397	Hi infection	Low infection	39038	Sorbitol dehydrogenase OS=Homo sapiens GN=SORD PE=1 SV=4; TOPep_Count=23	4974.64	43493	1252.35	10921.3	0	30657.2	6953.14	81920.7	79053.8	80346.3	7170.92	49273.2	1752.21	10921.3	0	41964	2090.27	79321.3	88588.2	39030.9
sp|Q07020|RL18_HUMAN	3	3	101.64	0.16439	0.243155	2.38578	0.313219	Hi infection	Low infection	21846	60S ribosomal protein L18 OS=Homo sapiens GN=RPL18 PE=1 SV=2; TOPep_Count=9	5944.12	112180	281423	136297	41114.4	34603.4	39898.7	398388	182591	85125.7	8568.42	127089	393751	136297	13162.1	47365.7	11994.5	385746	204613	41352.6
sp|P08185|CBG_HUMAN	6	6	216.26	0.165424	0.244252	4.0258	0.311794	Low infection	Hi infection	45394	Corticosteroid-binding globulin OS=Homo sapiens GN=SERPINA6 PE=1 SV=1; TOPep_Count=17	1.73548e+06	461430	1.28389e+06	647155	46542.1	1.39664e+06	113412	126582	459997	18575.5	2.50168e+06	522753	1.79634e+06	647155	14899.7	1.91174e+06	34094.3	122566	515476	9023.67
sp|O15144|ARPC2_HUMAN	14	14	536.97	0.166607	0.244738	7.21481	0.310175	Low infection	Hi infection	34537	Actin-related protein 2/3 complex subunit 2 OS=Homo sapiens GN=ARPC2 PE=1 SV=1; TOPep_Count=22	4.63417e+06	2.34952e+06	1.84934e+06	3.75607e+06	109053	8.57316e+06	435656	627680	394051	267698	6.68014e+06	2.66177e+06	2.58749e+06	3.75607e+06	34911.4	1.17351e+07	130968	607763	441577	130043
sp|O95379|TFIP8_HUMAN	1	1	79.66	0.166793	0.244738	6.06712	0.309923	Low infection	Hi infection	23271	Tumor necrosis factor alpha-induced protein 8 OS=Homo sapiens GN=TNFAIP8 PE=1 SV=1; TOPep_Count=13	228822	762467	521398	1.48001e+06	18768.8	469490	242079	87836.2	92545.7	82607.7	329845	863798	729510	1.48001e+06	6008.49	642646	72774.4	85049	103707	40129.4
sp|PPIA_HUMAN|	14	13	724.79	0.166913	0.244738	2.15394	0.30976	Low infection	Hi infection	18209	; TOPep_Count=14	2.92398e+07	1.85663e+07	1.01609e+07	1.3059e+07	4.43624e+06	3.01777e+07	1.19628e+07	9.83786e+06	7.83451e+06	5.72711e+06	4.21491e+07	2.10337e+07	1.42165e+07	1.3059e+07	1.42019e+06	4.13077e+07	3.59629e+06	9.5257e+06	8.77941e+06	2.78213e+06
sp|P80303|NUCB2_HUMAN	6	6	200.56	0.167038	0.244738	2.0696	0.309591	Hi infection	Low infection	50389	Nucleobindin-2 OS=Homo sapiens GN=NUCB2 PE=1 SV=2; TOPep_Count=24	23668.9	3.29314e+06	211108	757944	890145	9500.67	373111	1.60836e+06	2.26814e+06	1.05384e+06	34118.6	3.7308e+06	295370	757944	284964	13004.7	112166	1.55732e+06	2.54169e+06	511938
sp|Q02818|NUCB1_HUMAN	7	7	250.82	0.167322	0.244738	1.56214	0.309205	Hi infection	Low infection	53957	Nucleobindin-1 OS=Homo sapiens GN=NUCB1 PE=1 SV=4; TOPep_Count=30	86796	889772	192542	153014	195659	259651	141307	499349	513156	272067	125116	1.00802e+06	269394	153014	62636.9	355415	42480.1	483504	575046	132166
sp|O94804|STK10_HUMAN	1	1	27.35	0.167504	0.244738	204.226	0.308959	Low infection	Hi infection	112860	Serine/threonine-protein kinase 10 OS=Homo sapiens GN=STK10 PE=1 SV=1; TOPep_Count=53	8889	254744	166560	140557	0	29370	0	0	1259.36	0	12813.5	288600	233041	140557	0	40202.1	0	0	1411.25	0
sp|Q8WVV4|POF1B_HUMAN	4	4	117.43	0.168508	0.245777	1.07961	0.307605	Low infection	Hi infection	68989	Protein POF1B OS=Homo sapiens GN=POF1B PE=1 SV=3; TOPep_Count=31	1961.15	16220.6	3674.87	8397.15	925938	5100.59	117453	178532	180649	69047.6	2826.99	18376.3	5141.67	8397.15	296423	6981.76	35309.2	172867	202437	33542.2
sp|P01772|HV311_HUMAN	1	1	56.01	0.169823	0.247115	5.45623	0.305846	Hi infection	Low infection	14049	Ig heavy chain V-III region KOL OS=Homo sapiens PE=1 SV=1; TOPep_Count=5	46764.3	253886	68968.7	0	648122	104292	231.124	818299	871091	934896	67410.6	287627	96497	0	207485	142757	69.4811	792333	976151	454156
sp|P01834|IGKC_HUMAN	8	8	800.41	0.17023	0.247115	1.63203	0.305306	Hi infection	Low infection	11884	Ig kappa chain C region OS=Homo sapiens GN=IGKC PE=1 SV=1; TOPep_Count=5	2.59398e+08	4.50502e+08	3.2765e+08	1.0902e+08	7.64406e+07	4.46254e+08	7.87681e+07	3.87836e+08	4.89065e+08	3.45743e+08	3.73922e+08	5.10372e+08	4.58429e+08	1.0902e+08	2.44711e+07	6.10839e+08	2.36795e+07	3.7553e+08	5.4805e+08	1.67956e+08
sp|P00390|GSHR_HUMAN	11	11	460.2	0.170309	0.247115	1.60792	0.305201	Low infection	Hi infection	56902	Glutathione reductase, mitochondrial OS=Homo sapiens GN=GSR PE=1 SV=2; TOPep_Count=27	2.09584e+06	869546	1.31428e+06	1.326e+06	574576	1.77732e+06	1.47905e+06	1.06441e+06	1.05912e+06	391681	3.02114e+06	985107	1.83886e+06	1.326e+06	183940	2.43283e+06	444637	1.03063e+06	1.18686e+06	190272
sp|CO5_HUMAN|	21	20	713.95	0.170806	0.247408	1.41949	0.304544	Low infection	Hi infection	190034	; TOPep_Count=92	946335	887269	1.21136e+06	640861	617856	1.01924e+06	474866	434916	780285	535263	1.36414e+06	1.00519e+06	1.69486e+06	640861	197796	1.39515e+06	142756	421115	874393	260022
sp|P13987|CD59_HUMAN	4	4	128.22	0.171213	0.247509	1.43988	0.304007	Hi infection	Low infection	14906	CD59 glycoprotein OS=Homo sapiens GN=CD59 PE=1 SV=1; TOPep_Count=6	382918	1.21348e+06	660743	411782	472638	472625	231279	874792	880227	617989	551974	1.37475e+06	924473	411782	151307	646936	69527.7	847034	986389	300209
sp|O60701|UGDH_HUMAN	2	2	90.29	0.171466	0.247509	3.74998	0.303674	Hi infection	Low infection	55785	UDP-glucose 6-dehydrogenase OS=Homo sapiens GN=UGDH PE=1 SV=1; TOPep_Count=33	2546.6	4993.3	40716.7	10136.5	3455.64	0	0	37711.8	32077.4	29610	3670.91	5656.9	56968.4	10136.5	1106.26	0	0	36515.2	35946.2	14384.1
sp|O14745|NHRF1_HUMAN	6	6	211.69	0.172458	0.248512	1.44594	0.302375	Hi infection	Low infection	39241	Na(+)/H(+) exchange regulatory cofactor NHE-RF1 OS=Homo sapiens GN=SLC9A3R1 PE=1 SV=4; TOPep_Count=27	111843	661315	77647.3	172297	177058	118784	142614	322494	328749	254470	161221	749202	108639	172297	56682.1	162593	42873.2	312260	368398	123617
sp|P62913|RL11_HUMAN	1	1	39.17	0.173026	0.248904	2.39243	0.301634	Hi infection	Low infection	20579	60S ribosomal protein L11 OS=Homo sapiens GN=RPL11 PE=1 SV=2; TOPep_Count=9	41686.2	79971.7	288399	191558	12106	26647.2	10115.8	342808	269810	54340	60090.5	90599.8	403511	191558	3875.53	36475	3041.03	331930	302351	26397.5
sp|P13671|CO6_HUMAN	5	5	155.68	0.173827	0.249628	5.94157	0.300595	Low infection	Hi infection	108478	Complement component C6 OS=Homo sapiens GN=C6 PE=1 SV=3; TOPep_Count=52	275851	174877	393900	39191	2174.63	281963	3662.43	4784.42	79375.8	349.964	397638	198118	551122	39191	696.171	385955	1101.01	4632.61	88949.1	170.006
sp|P13073|COX41_HUMAN	1	1	36.75	0.174538	0.250221	1.58147	0.299678	Hi infection	Low infection	19732	Cytochrome c oxidase subunit 4 isoform 1, mitochondrial OS=Homo sapiens GN=COX4I1 PE=1 SV=1; TOPep_Count=12	36288.4	0	291305	40266.4	0	2453.29	0	160745	65839.6	24403.2	52309.6	0	407576	40266.4	0	3358.1	0	155644	73780.4	11854.6
sp|P45880|VDAC2_HUMAN	6	6	231.44	0.175213	0.250258	1.56578	0.298813	Hi infection	Low infection	32171	Voltage-dependent anion-selective channel protein 2 OS=Homo sapiens GN=VDAC2 PE=1 SV=2; TOPep_Count=16	498882	93366.8	2.05214e+06	548283	254299	195372	135827	1.09443e+06	841444	599464	719137	105775	2.87124e+06	548283	81409.5	267428	40832.6	1.0597e+06	942929	291209
sp|Q08188|TGM3_HUMAN	8	8	347.17	0.175425	0.250258	3.03905	0.298541	Hi infection	Low infection	77037	Protein-glutamine gamma-glutamyltransferase E OS=Homo sapiens GN=TGM3 PE=1 SV=4; TOPep_Count=43	159963	99302.4	534971	163701	209828	83426	162462	147581	1.43531e+06	258322	230586	112500	748500	163701	67172.9	114195	48839.9	142898	1.60842e+06	125489
sp|P13797|PLST_HUMAN	9	1	424.75	0.175611	0.250258	1.39966	0.298303	Low infection	Hi infection	71390	Plastin-3 OS=Homo sapiens GN=PLS3 PE=1 SV=4; TOPep_Count=40	6351.96	34733.8	6116.28	22697.7	2918.99	39903	4484.9	101.831	33992	1794.43	9156.33	39349.8	8557.54	22697.7	934.465	54619.8	1348.26	98.6001	38091.7	871.701
sp|P00403|COX2_HUMAN	2	2	60.16	0.175757	0.250258	1.6624	0.298116	Hi infection	Low infection	25830	Cytochrome c oxidase subunit 2 OS=Homo sapiens GN=MT-CO2 PE=1 SV=1; TOPep_Count=6	216933	12233.6	868493	172308	69833.9	92466.8	12417	425673	345707	257896	312707	13859.4	1.21514e+06	172308	22356.1	126570	3732.83	412166	387401	125282
sp|Q86XI8|CS068_HUMAN	1	1	14.89	0.177054	0.251676	1.61528	0.296471	Low infection	Hi infection	71109	Uncharacterized protein C19orf68 OS=Homo sapiens GN=C19orf68 PE=1 SV=2; TOPep_Count=39	69632.8	207615	179209	34358	8306.42	229806	39830.5	57853.3	146117	0	100375	235207	250739	34358	2659.16	314562	11974	56017.5	163739	0
sp|Q05315|LEG10_HUMAN	8	8	253.64	0.177921	0.252482	23.1559	0.295377	Low infection	Hi infection	16667	Galectin-10 OS=Homo sapiens GN=CLC PE=1 SV=3; TOPep_Count=12	2.76053e+07	184602	3.0963e+06	1.02906e+07	543229	2.03833e+07	277716	400572	362720	391260	3.9793e+07	209135	4.33216e+06	1.02906e+07	173905	2.7901e+07	83487.9	387862	406467	190067
sp|Q5T749|KPRP_HUMAN	1	1	27.28	0.178292	0.252553	1.53913	0.294912	Hi infection	Low infection	67283	Keratinocyte proline-rich protein OS=Homo sapiens GN=KPRP PE=1 SV=1; TOPep_Count=21	9582.92	42456.7	22081.9	3981.79	400617	21167.7	165415	111224	114569	213059	13813.7	48099.1	30895.7	3981.79	128251	28974.7	49727.6	107695	128387	103500
sp|P62829|RL23_HUMAN	1	1	29.06	0.178574	0.252553	1.85125	0.294559	Hi infection	Low infection	15081	60S ribosomal protein L23 OS=Homo sapiens GN=RPL23 PE=1 SV=1; TOPep_Count=10	57013.3	72653.3	677432	152589	184303	28970.8	8367.64	510631	252717	173911	82184.4	82308.8	947823	152589	59001.6	39655.6	2515.5	494429	283197	84482.9
sp|Q9Y2Y8|PRG3_HUMAN	5	5	209.14	0.179091	0.252857	48.0611	0.293914	Low infection	Hi infection	26298	Proteoglycan 3 OS=Homo sapiens GN=PRG3 PE=1 SV=2; TOPep_Count=9	3.11229e+06	22013.3	6.74101e+06	2.14912e+06	27004.6	550281	22773.9	19179	31966.7	61429.8	4.48635e+06	24938.8	9.43162e+06	2.14912e+06	8645.07	753233	6846.34	18570.4	35822.1	29841.5
sp|P49411|EFTU_HUMAN	7	7	235.59	0.181321	0.25542	1.57807	0.291157	Hi infection	Low infection	49963	Elongation factor Tu, mitochondrial OS=Homo sapiens GN=TUFM PE=1 SV=2; TOPep_Count=32	102187	72852.1	552783	137598	100778	38907.6	33648.8	304635	258586	139307	147302	82534	773422	137598	32262.5	53257.3	10115.6	294969	289773	67672.7
sp|P01767|HV306_HUMAN	4	3	180.52	0.181539	0.25542	1.9063	0.290889	Hi infection	Low infection	12596	Ig heavy chain V-III region BUT OS=Homo sapiens PE=1 SV=1; TOPep_Count=8	737038	875197	659994	117968	117897	755763	78028.1	1.14672e+06	1.09865e+06	484902	1.06244e+06	991510	923424	117968	37742.6	1.0345e+06	23457	1.11034e+06	1.23116e+06	235557
sp|P48960|CD97_HUMAN	1	1	16.17	0.181819	0.25542	129.753	0.290547	Low infection	Hi infection	94714	CD97 antigen OS=Homo sapiens GN=CD97 PE=1 SV=4; TOPep_Count=35	68779.3	5219.45	297776	76765.2	0	64190.2	0	0	1693.53	0	99145.1	5913.1	416631	76765.2	0	87864.5	0	0	1897.79	0
sp|P62269|RS18_HUMAN	1	1	26.79	0.182982	0.25646	3.28924	0.28913	Hi infection	Low infection	17819	40S ribosomal protein S18 OS=Homo sapiens GN=RPS18 PE=1 SV=3; TOPep_Count=12	80716.6	8282.81	254741	110439	1037.98	59622.7	29953.9	571422	113449	83112.2	116353	9383.59	356418	110439	332.291	81612.4	9004.84	553290	127131	40374.5
sp|P35237|SPB6_HUMAN	8	8	265.19	0.183172	0.25646	3.96073	0.2889	Low infection	Hi infection	43047	Serpin B6 OS=Homo sapiens GN=SERPINB6 PE=1 SV=3; TOPep_Count=24	748313	135580	249729	283894	29133.8	808384	186977	122120	87260.2	54858.5	1.07869e+06	153598	349406	283894	9326.68	1.10653e+06	56209.5	118245	97784.5	26649.3
sp|P55064|AQP5_HUMAN	1	1	25.17	0.184553	0.257963	1.64906	0.287236	Hi infection	Low infection	28556	Aquaporin-5 OS=Homo sapiens GN=AQP5 PE=1 SV=1; TOPep_Count=6	192259	2.69599e+06	57913.7	360162	48466.2	333090	8985.21	1.10156e+06	1.18765e+06	323511	277141	3.05428e+06	81029.4	360162	15515.6	455939	2701.16	1.0666e+06	1.33089e+06	157156
sp|Q01082|SPTB2_HUMAN	7	7	237.26	0.185172	0.258399	4.31601	0.286493	Low infection	Hi infection	275348	Spectrin beta chain, non-erythrocytic 1 OS=Homo sapiens GN=SPTBN1 PE=1 SV=2; TOPep_Count=161	555694	213481	194972	280941	17152.1	537333	88333.7	76701.3	54522.5	56241.6	801031	241852	272794	280941	5490.95	735510	26555.1	74267.4	61098.3	27321.2
sp|Q8NFI4|F10A5_HUMAN	2	2	64.65	0.185945	0.259046	1.25587	0.285572	Low infection	Hi infection	41690	Putative protein FAM10A5 OS=Homo sapiens GN=ST13P5 PE=5 SV=1; TOPep_Count=19	33828.4	84148.1	50771.7	110571	13380.3	23214	15303	62067	50962.3	0	48763.6	95331.2	71036.8	110571	4283.46	31775.7	4600.42	60097.5	57108.8	0
sp|Q9GZS3|WDR61_HUMAN	1	1	24.21	0.18723	0.260403	3.12916	0.284052	Low infection	Hi infection	33842	WD repeat-containing protein 61 OS=Homo sapiens GN=WDR61 PE=1 SV=1; TOPep_Count=15	199981	22641.3	113276	221352	602.3	131300	4802.81	83644.1	11400.3	0	288271	25650.2	158490	221352	192.816	179725	1443.84	80990	12775.3	0
sp|Q8TCJ2|STT3B_HUMAN	3	3	76.65	0.18778	0.260736	4.05489	0.283405	Low infection	Hi infection	94352	Dolichyl-diphosphooligosaccharide--protein glycosyltransferase subunit STT3B OS=Homo sapiens GN=STT3B PE=1 SV=1; TOPep_Count=37	27989.8	3651.6	123049	13407.5	21748.6	53773.5	9836.79	12736.5	11601.7	2450.25	40347.2	4136.89	172164	13407.5	6962.42	73606	2957.16	12332.4	13001	1190.29
sp|P36957|ODO2_HUMAN	2	2	73.89	0.190268	0.263754	1.47358	0.280507	Low infection	Hi infection	49178	Dihydrolipoyllysine-residue succinyltransferase component of 2-oxoglutarate dehydrogenase complex, mitochondrial OS=Homo sapiens GN=DLST PE=1 SV=4; TOPep_Count=23	172281	135439	87821	131108	65015.1	135896	70877.7	116822	91680.9	23713.4	248342	153439	122874	131108	20813.5	186017	21307.5	113115	102738	11519.6
sp|Q16378|PROL4_HUMAN	1	1	18.6	0.191375	0.264851	5.42306	0.279233	Low infection	Hi infection	15199	Proline-rich protein 4 OS=Homo sapiens GN=PRR4 PE=1 SV=3; TOPep_Count=4	556095	1.16425e+07	496022	1.94319e+06	521515	355568	1.17426e+06	259857	176180	882869	801608	1.31898e+07	694004	1.94319e+06	166954	486707	353010	251612	197428	428883
sp|Q14118|DAG1_HUMAN	1	1	15.8	0.192294	0.265685	2.37181	0.278183	Hi infection	Low infection	97834	Dystroglycan OS=Homo sapiens GN=DAG1 PE=1 SV=2; TOPep_Count=44	0	63396.6	0	33215.1	58697.5	0	60787.3	72352.5	53228.9	94079	0	71821.9	0	33215.1	18791	0	18274.1	70056.7	59648.7	45702
sp|P02675|FIBB_HUMAN	37	37	1887.96	0.192944	0.266144	3.06067	0.277444	Low infection	Hi infection	56688	Fibrinogen beta chain OS=Homo sapiens GN=FGB PE=1 SV=2; TOPep_Count=31	4.48121e+07	2.29512e+07	4.77069e+07	1.29111e+07	3.95618e+06	3.89865e+07	6.02835e+06	8.63755e+06	1.29781e+07	3.21816e+06	6.45965e+07	2.60014e+07	6.67486e+07	1.29111e+07	1.2665e+06	5.33654e+07	1.81226e+06	8.36347e+06	1.45434e+07	1.56333e+06
sp|P15927|RFA2_HUMAN	1	1	51.68	0.193576	0.266577	5.34641	0.276728	Low infection	Hi infection	29453	Replication protein A 32 kDa subunit OS=Homo sapiens GN=RPA2 PE=1 SV=1; TOPep_Count=12	583109	360744	262031	220271	29199.9	437347	18834.5	50432.4	57124.5	45672.9	840549	408686	366619	220271	9347.84	598647	5662.09	48832.1	64014.1	22187.1
sp|P49257|LMAN1_HUMAN	1	1	24.54	0.194031	0.266766	2.42808	0.276214	Low infection	Hi infection	57909	Protein ERGIC-53 OS=Homo sapiens GN=LMAN1 PE=1 SV=2; TOPep_Count=25	5473.86	0	75036.7	14117.8	0	0	0	5609.11	4025.3	7068.12	7890.55	0	104987	14117.8	0	0	0	5431.12	4510.78	3433.57
sp|Q9UH99|SUN2_HUMAN	4	4	151.83	0.196997	0.269828	17.2955	0.272906	Low infection	Hi infection	80601	SUN domain-containing protein 2 OS=Homo sapiens GN=SUN2 PE=1 SV=3; TOPep_Count=34	339595	76746.9	480678	202688	3561.02	232362	2878.87	11541.3	12809.7	8816.43	489525	86946.4	672537	202688	1140	318060	865.455	11175.1	14354.6	4282.87
sp|P31151|S10A7_HUMAN	8	5	414.2	0.197004	0.269828	1.95673	0.272898	Hi infection	Low infection	11689	Protein S100-A7 OS=Homo sapiens GN=S100A7 PE=1 SV=4; TOPep_Count=7	1.16089e+06	2.39819e+07	1.58587e+06	4.10591e+06	569420	1.79013e+06	465507	1.17816e+07	1.47284e+07	1.71696e+06	1.67342e+06	2.71691e+07	2.21885e+06	4.10591e+06	182290	2.45036e+06	139942	1.14077e+07	1.65048e+07	834068
sp|P07910|HNRPC_HUMAN	6	6	198.32	0.197224	0.269828	2.63577	0.272655	Low infection	Hi infection	33818	Heterogeneous nuclear ribonucleoproteins C1/C2 OS=Homo sapiens GN=HNRNPC PE=1 SV=4; TOPep_Count=22	577085	490896	332299	305547	54330.5	511369	47595.6	265286	93221.5	18577.7	831866	556135	464933	305547	17393	699970	14308.3	256869	104465	9024.74
sp|P07195|LDHB_HUMAN	13	13	569.71	0.197558	0.269846	3.29704	0.272286	Low infection	Hi infection	37011	L-lactate dehydrogenase B chain OS=Homo sapiens GN=LDHB PE=1 SV=2; TOPep_Count=21	3.21092e+06	3.79228e+06	573152	1.58199e+06	269196	4.48334e+06	1.00122e+06	453828	366226	1.11832e+06	4.62853e+06	4.29627e+06	801920	1.58199e+06	86178.4	6.13686e+06	300989	439427	410396	543260
sp|Q9ULZ3|ASC_HUMAN	10	10	389.14	0.199236	0.271695	17.1287	0.270449	Low infection	Hi infection	21781	Apoptosis-associated speck-like protein containing a CARD OS=Homo sapiens GN=PYCARD PE=1 SV=2; TOPep_Count=11	3.27367e+06	1.11483e+06	986529	1.40565e+06	5086.61	4.48432e+06	111702	166822	98044.9	19912.8	4.71898e+06	1.26299e+06	1.38029e+06	1.40565e+06	1628.39	6.13821e+06	33580.2	161529	109870	9673.32
sp|P22894|MMP8_HUMAN	11	11	575.2	0.2008	0.273383	3.72613	0.268755	Low infection	Hi infection	53661	Neutrophil collagenase OS=Homo sapiens GN=MMP8 PE=1 SV=1; TOPep_Count=22	3.44445e+06	1.12409e+06	1.96988e+06	3.02054e+06	285639	5.01953e+06	392702	754680	589133	410994	4.96517e+06	1.27348e+06	2.75615e+06	3.02054e+06	91442.5	6.87081e+06	118055	730733	660187	199654
sp|Q96DR5|BPIA2_HUMAN	2	2	82.63	0.201336	0.273668	1.59296	0.268178	Low infection	Hi infection	27277	BPI fold-containing family A member 2 OS=Homo sapiens GN=BPIFA2 PE=1 SV=2; TOPep_Count=17	226780	19957.4	167664	569194	2710.49	6706.08	0	0	267162	0	326902	22609.7	234586	569194	867.716	9179.39	0	0	299383	0
sp|Q9UJ68|MSRA_HUMAN	2	2	59.08	0.202244	0.274459	4.74907	0.267205	Low infection	Hi infection	26512	Mitochondrial peptide methionine sulfoxide reductase OS=Homo sapiens GN=MSRA PE=1 SV=1; TOPep_Count=17	374375	167150	121745	47413.3	7658.51	273956	19745.4	12961.8	10655.2	67713	539660	189364	170339	47413.3	2451.74	374995	5935.92	12550.5	11940.3	32893.8
sp|O00468|AGRIN_HUMAN	1	1	46.28	0.202636	0.274547	3.47706	0.266786	Low infection	Hi infection	225357	Agrin OS=Homo sapiens GN=AGRN PE=1 SV=5; TOPep_Count=99	53034.9	105441	11366	49297.2	8359.92	105562	18263.1	11515.6	17634.1	14153.4	76449.6	119454	15902.6	49297.2	2676.28	144495	5490.32	11150.2	19760.9	6875.5
sp|P04632|CPNS1_HUMAN	6	6	295.64	0.204585	0.27674	4.45359	0.264723	Low infection	Hi infection	28580	Calpain small subunit 1 OS=Homo sapiens GN=CAPNS1 PE=1 SV=1; TOPep_Count=14	2.35033e+06	1.37041e+06	1.02351e+06	690910	168423	1.46096e+06	62387.8	336715	258155	90958.8	3.388e+06	1.55253e+06	1.43204e+06	690910	53917.8	1.99978e+06	18755.2	326031	289290	44186.2
sp|P50395|GDIB_HUMAN	24	17	1025.75	0.204996	0.276779	4.9936	0.264291	Low infection	Hi infection	51198	Rab GDP dissociation inhibitor beta OS=Homo sapiens GN=GDI2 PE=1 SV=2; TOPep_Count=29	8.43345e+06	5.17678e+06	3.97086e+06	2.51789e+06	308143	9.27307e+06	398076	609883	418770	1.55279e+06	1.21568e+07	5.86476e+06	5.55579e+06	2.51789e+06	98646.7	1.26931e+07	119671	590531	469277	754317
sp|P01625|KV402_HUMAN	3	1	236.37	0.205274	0.276779	1.56934	0.263999	Hi infection	Low infection	12857	Ig kappa chain V-IV region Len OS=Homo sapiens PE=1 SV=2; TOPep_Count=6	4.63198e+06	6.43744e+06	6.06516e+06	2.05648e+06	1.5446e+06	6.85228e+06	1.28188e+06	5.17309e+06	5.28571e+06	8.95836e+06	6.67698e+06	7.29296e+06	8.48601e+06	2.05648e+06	494478	9.3795e+06	385363	5.00894e+06	5.9232e+06	4.35182e+06
sp|O75165|DJC13_HUMAN	1	1	24.89	0.206149	0.277376	43.4906	0.263085	Low infection	Hi infection	256644	DnaJ homolog subfamily C member 13 OS=Homo sapiens GN=DNAJC13 PE=1 SV=5; TOPep_Count=124	19642	0	25661.2	525.177	0	7321.99	3471.05	557.967	0	0	28313.8	0	35903.7	525.177	0	10022.5	1043.48	540.262	0	0
sp|Q16698|DECR_HUMAN	1	1	38.74	0.206379	0.277376	2.52382	0.262846	Hi infection	Low infection	36441	2,4-dienoyl-CoA reductase, mitochondrial OS=Homo sapiens GN=DECR1 PE=1 SV=1; TOPep_Count=22	9224.17	68756.3	66967.8	88845.8	3189.52	3843.63	24455.8	153586	113569	19784.2	13296.6	77893.8	93697.4	88845.8	1021.07	5261.22	7351.96	148713	127266	9610.83
sp|Q15063|POSTN_HUMAN	11	11	300.36	0.2072	0.277734	1.49226	0.261993	Hi infection	Low infection	93994	Periostin OS=Homo sapiens GN=POSTN PE=1 SV=2; TOPep_Count=44	166237	355318	151503	333689	1.15695e+06	104670	665199	549631	561663	764841	239629	402539	211974	333689	370377	143273	199974	532190	629404	371547
sp|P13804|ETFA_HUMAN	1	1	25.46	0.207307	0.277734	2.06568	0.261882	Hi infection	Low infection	35511	Electron transfer flavoprotein subunit alpha, mitochondrial OS=Homo sapiens GN=ETFA PE=1 SV=1; TOPep_Count=23	32345.2	28674.6	517388	205623	2817.15	45794.3	14185.7	446580	250128	52982.1	46625.5	32485.4	723898	205623	901.861	62683.9	4264.56	432410	280295	25737.8
sp|P17174|AATC_HUMAN	2	2	74.82	0.208173	0.278448	11.7421	0.260989	Low infection	Hi infection	46558	Aspartate aminotransferase, cytoplasmic OS=Homo sapiens GN=GOT1 PE=1 SV=3; TOPep_Count=26	493102	233046	59430.5	203876	4165.89	722219	11796.8	37605.8	15731.2	9719.6	710804	264018	83151.6	203876	1333.64	988584	3546.4	36412.5	17628.5	4721.62
sp|Q02878|RL6_HUMAN	1	1	36.6	0.208667	0.278577	6.17182	0.260481	Hi infection	Low infection	32876	60S ribosomal protein L6 OS=Homo sapiens GN=RPL6 PE=1 SV=3; TOPep_Count=19	4444.36	74705.2	230931	152726	3512.16	0	1609.39	822897	393383	21420.5	6406.53	84633.4	323105	152726	1124.36	0	483.819	796786	440828	10405.7
sp|Q99623|PHB2_HUMAN	6	6	208.29	0.209496	0.278577	1.62029	0.259632	Hi infection	Low infection	33387	Prohibitin-2 OS=Homo sapiens GN=PHB2 PE=1 SV=2; TOPep_Count=26	340725	86328.7	2.35643e+06	512488	99036	195998	31628.2	1.3989e+06	788116	328582	491153	97801.7	3.29698e+06	512488	31704.7	268285	9508.16	1.35451e+06	883168	159620
sp|P55000|SLUR1_HUMAN	1	1	30.34	0.209775	0.278577	1.62613	0.259348	Hi infection	Low infection	11916	Secreted Ly-6/uPAR-related protein 1 OS=Homo sapiens GN=SLURP1 PE=1 SV=2; TOPep_Count=5	0	282491	7175.37	0	358760	0	27329.2	212549	12299	246096	0	320034	10039.4	0	114851	0	8215.78	205804	13782.3	119549
sp|P09913|IFIT2_HUMAN	1	1	55.21	0.210223	0.278577	49.2209	0.258893	Low infection	Hi infection	55393	Interferon-induced protein with tetratricopeptide repeats 2 OS=Homo sapiens GN=IFIT2 PE=1 SV=1; TOPep_Count=33	183730	114607	431295	200506	0	346902	47964.9	6198.47	0	5338.49	264847	129839	603443	200506	0	474844	14419.3	6001.78	0	2593.35
sp|P42226|STAT6_HUMAN	1	1	29.5	0.210525	0.278577	Infinity	0.258586	Low infection	Hi infection	94927	Signal transducer and activator of transcription 6 OS=Homo sapiens GN=STAT6 PE=1 SV=1; TOPep_Count=37	50671	225.579	8273.48	1.37238	0	0	0	0	0	0	73042	255.557	11575.8	1.37238	0	0	0	0	0	0
sp|Q13492|PICAL_HUMAN	1	1	41.38	0.210571	0.278577	16.1156	0.258539	Low infection	Hi infection	70992	Phosphatidylinositol-binding clathrin assembly protein OS=Homo sapiens GN=PICALM PE=1 SV=2; TOPep_Count=24	121838	96544.1	235818	222753	485.022	673258	13804.9	4586.21	28126	3574.63	175629	109375	329943	222753	155.271	921566	4150.08	4440.68	31518.2	1736.49
sp|P23284|PPIB_HUMAN	9	8	342.42	0.210594	0.278577	1.63702	0.258516	Low infection	Hi infection	23896	Peptidyl-prolyl cis-trans isomerase B OS=Homo sapiens GN=PPIB PE=1 SV=2; TOPep_Count=16	2.00363e+06	2.18477e+06	884276	857433	883140	1.59255e+06	622799	647543	1.05066e+06	665489	2.88823e+06	2.47512e+06	1.23723e+06	857433	282722	2.17991e+06	187228	626995	1.17738e+06	323283
sp|P30085|KCY_HUMAN	1	1	26.86	0.210998	0.278672	2.39488	0.258107	Hi infection	Low infection	22547	UMP-CMP kinase OS=Homo sapiens GN=CMPK1 PE=1 SV=3; TOPep_Count=11	0	24044.3	14212.7	4951.19	5951.32	0	0	5950.39	38438.5	6067.24	0	27239.8	19885.5	4951.19	1905.21	0	0	5761.57	43074.5	2947.36
sp|P00747|PLMN_HUMAN	33	33	1435.85	0.211726	0.279171	1.43146	0.257372	Low infection	Hi infection	93358	Plasminogen OS=Homo sapiens GN=PLG PE=1 SV=2; TOPep_Count=46	3.9673e+06	2.29687e+06	3.55796e+06	2.69303e+06	6.28131e+06	3.96513e+06	5.86608e+06	2.33968e+06	2.95912e+06	3.27218e+06	5.71885e+06	2.60212e+06	4.97809e+06	2.69303e+06	2.01085e+06	5.42754e+06	1.76348e+06	2.26543e+06	3.31601e+06	1.58957e+06
sp|Q86UB2|BIVM_HUMAN	1	1	16.03	0.212312	0.279171	2.43238	0.256784	Low infection	Hi infection	57590	Basic immunoglobulin-like variable motif-containing protein OS=Homo sapiens GN=BIVM PE=2 SV=3; TOPep_Count=28	3.05628e+06	273750	3.38521e+06	936279	1.59898e+06	3.69044e+06	1.90444e+06	559380	1.67867e+06	377612	4.40561e+06	310131	4.73639e+06	936279	511886	5.05153e+06	572518	541630	1.88113e+06	183438
sp|P25774|CATS_HUMAN	3	3	125.77	0.212792	0.279171	7.56142	0.256303	Low infection	Hi infection	38210	Cathepsin S OS=Homo sapiens GN=CTSS PE=1 SV=3; TOPep_Count=20	252586	256899	70100.5	44928.4	6264.08	344119	10742.7	13233.6	14039.1	28592.2	364102	291041	98080.4	44928.4	2005.34	471036	3229.49	12813.7	15732.3	13889.6
sp|Q9UHL4|DPP2_HUMAN	1	1	40.71	0.212803	0.279171	1.54682	0.256292	Hi infection	Low infection	54874	Dipeptidyl peptidase 2 OS=Homo sapiens GN=DPP7 PE=1 SV=3; TOPep_Count=25	144119	116026	62373.1	185230	64304.6	251121	161836	266203	268985	117794	207746	131445	87268.8	185230	20586	343739	48651.5	257756	301427	57222.5
sp|P07237|PDIA1_HUMAN	28	28	1055.68	0.21304	0.279171	2.12597	0.256055	Low infection	Hi infection	57591	Protein disulfide-isomerase OS=Homo sapiens GN=P4HB PE=1 SV=3; TOPep_Count=39	2.47909e+06	4.78971e+06	4.34553e+06	4.5278e+06	834295	1.16287e+06	1.41794e+06	1.53342e+06	1.75001e+06	659078	3.57359e+06	5.42626e+06	6.08001e+06	4.5278e+06	267085	1.59175e+06	426264	1.48476e+06	1.96108e+06	320169
sp|P30048|PRDX3_HUMAN	6	6	215.32	0.214904	0.281174	6.66799	0.254204	Low infection	Hi infection	28128	Thioredoxin-dependent peroxide reductase, mitochondrial OS=Homo sapiens GN=PRDX3 PE=1 SV=3; TOPep_Count=13	1.00984e+06	554673	586932	536027	88925.1	1.37878e+06	10738.8	144465	96508.4	26782.1	1.45568e+06	628388	821201	536027	28467.8	1.8873e+06	3228.33	139881	108148	13010.3
sp|P62847|RS24_HUMAN	1	1	39.22	0.216271	0.282319	1.96396	0.25286	Hi infection	Low infection	15524	40S ribosomal protein S24 OS=Homo sapiens GN=RPS24 PE=1 SV=1; TOPep_Count=7	165898	212989	498314	224593	65569	134220	27858.5	631729	342612	144649	239142	241295	697212	224593	20990.8	183723	8374.89	611684	383934	70267.9
sp|Q13724|MOGS_HUMAN	1	1	29.69	0.216694	0.282319	18.1973	0.252447	Low infection	Hi infection	92143	Mannosyl-oligosaccharide glucosidase OS=Homo sapiens GN=MOGS PE=1 SV=5; TOPep_Count=42	24636.1	10835.4	29290.7	15839.2	0	22320.3	0.00524158	2423.94	0	0	35512.8	12275.4	40981.8	15839.2	0	30552.4	0.00157574	2347.03	0	0
sp|P03421|PHOSP_HRSVA	9	9	441.94	0.216799	0.282319	3.42198	0.252345	Hi infection	Low infection	27131	Phosphoprotein OS=Human respiratory syncytial virus A (strain A2) GN=P PE=1 SV=1	32039.1	9303.19	12755.2	5901.6	138336	13985.7	281113	634735	46187.4	42729	46184.2	10539.6	17846.4	5901.6	44285.8	19143.8	84508.9	614594	51757.9	20757
sp|Q07960|RHG01_HUMAN	9	9	290.08	0.217395	0.282319	6.06848	0.251764	Low infection	Hi infection	50572	Rho GTPase-activating protein 1 OS=Homo sapiens GN=ARHGAP1 PE=1 SV=1; TOPep_Count=26	1.75281e+06	357812	497644	863069	74217.2	1.95817e+06	11533.9	289281	91670.1	8550.18	2.52667e+06	405365	696274	863069	23759.4	2.68037e+06	3467.34	280102	102726	4153.53
sp|P59768|GBG2_HUMAN	1	1	28.87	0.217765	0.282319	4.61683	0.251405	Low infection	Hi infection	8070	Guanine nucleotide-binding protein G(I)/G(S)/G(O) subunit gamma-2 OS=Homo sapiens GN=GNG2 PE=1 SV=2; TOPep_Count=6	47114.5	3590.35	28943.2	25575.1	7781.81	3511.68	425.018	7541.36	3176.85	137.257	67915.3	4067.5	40495.6	25575.1	2491.21	4806.84	127.77	7302.06	3560	66.677
sp|Q9NQC3|RTN4_HUMAN	1	1	28.72	0.217798	0.282319	Infinity	0.251372	Low infection	Hi infection	130361	Reticulon-4 OS=Homo sapiens GN=RTN4 PE=1 SV=2; TOPep_Count=48	189418	0	0	34078.6	0	73525.2	0	0	0	0	273045	0	0	34078.6	0	100642	0	0	0	0
sp|Q8N1N4|K2C78_HUMAN	10	7	333.02	0.218506	0.282608	1.97952	0.250687	Hi infection	Low infection	57740	Keratin, type II cytoskeletal 78 OS=Homo sapiens GN=KRT78 PE=2 SV=2; TOPep_Count=35	212969	166500	538512	450673	301167	123638	549161	397960	1.30289e+06	286555	306995	188628	753455	450673	96413.4	169238	165090	385332	1.46002e+06	139204
sp|Q02790|FKBP4_HUMAN	1	1	17.45	0.219192	0.282608	Infinity	0.250026	Low infection	Hi infection	52168	Peptidyl-prolyl cis-trans isomerase FKBP4 OS=Homo sapiens GN=FKBP4 PE=1 SV=3; TOPep_Count=31	26507	0	4158.25	0	0	5101.95	0	0	0	0	38209.7	0	5817.98	0	0	6983.63	0	0	0	0
sp|P28887|L_HRSVA	1	1	34.24	0.219361	0.282608	Infinity	0.249864	Low infection	Hi infection	252450	RNA-directed RNA polymerase L OS=Human respiratory syncytial virus A (strain A2) GN=L PE=3 SV=1	5032.61	0	5330.78	0	0	1019.39	0	0	0	0	7254.48	0	7458.51	0	0	1395.36	0	0	0	0
sp|P05160|F13B_HUMAN	1	1	21.61	0.219369	0.282608	Infinity	0.249856	Low infection	Hi infection	77853	Coagulation factor XIII B chain OS=Homo sapiens GN=F13B PE=1 SV=3; TOPep_Count=38	0	8643.11	18539.7	0	0	85046.8	0	0	0	0	0	9791.76	25939.7	0	0	116413	0	0	0	0
sp|Q9H939|PPIP2_HUMAN	1	1	15.3	0.220075	0.283082	27.1853	0.249179	Low infection	Hi infection	39401	Proline-serine-threonine phosphatase-interacting protein 2 OS=Homo sapiens GN=PSTPIP2 PE=1 SV=4; TOPep_Count=22	27365.9	0	3234.87	13405.3	4737.88	53818.7	0	1616.88	0	0	39447.8	0	4526.03	13405.3	1516.75	73667.8	0	1565.57	0	0
sp|Q53FA7|QORX_HUMAN	1	1	16.91	0.220761	0.283529	Infinity	0.248524	Low infection	Hi infection	35796	Quinone oxidoreductase PIG3 OS=Homo sapiens GN=TP53I3 PE=1 SV=2; TOPep_Count=17	31612.3	0	0	0	0	96040.7	5584.55	0	0	0	45569	0	0	0	0	131462	1678.84	0	0	0
sp|P55209|NP1L1_HUMAN	1	1	22.18	0.221776	0.283927	2.2155	0.24756	Hi infection	Low infection	45742	Nucleosome assembly protein 1-like 1 OS=Homo sapiens GN=NAP1L1 PE=1 SV=1; TOPep_Count=13	19072.7	260870	60733.7	132773	4608.48	40922.7	2898.67	293722	163817	37986.3	27493.2	295539	84975	132773	1475.32	56015.7	871.407	284402	183574	18453.1
sp|P37235|HPCL1_HUMAN	1	1	26.87	0.221923	0.283927	19.9395	0.247421	Low infection	Hi infection	22524	Hippocalcin-like protein 1 OS=Homo sapiens GN=HPCAL1 PE=1 SV=3; TOPep_Count=15	30387.2	20806	52780.7	43294.9	0	88561.4	0	5068.84	0	0	43803.1	23571.1	73847.6	43294.9	0	121224	0	4908	0	0
sp|Q8N695|SC5A8_HUMAN	3	3	117.38	0.222431	0.283927	2.58803	0.24694	Hi infection	Low infection	67272	Sodium-coupled monocarboxylate transporter 1 OS=Homo sapiens GN=SLC5A8 PE=1 SV=2; TOPep_Count=12	4493.33	65398	15585.6	7579.3	6446.92	79238.6	1510.95	83371	108126	8430.57	6477.12	74089.3	21806.5	7579.3	2063.87	108463	454.226	80725.6	121167	4095.43
sp|Q6DHV7|ADAL_HUMAN	1	1	14.05	0.222691	0.283927	1.32118	0.246695	Hi infection	Low infection	40578	Adenosine deaminase-like protein OS=Homo sapiens GN=ADAL PE=2 SV=2; TOPep_Count=20	1.83775e+06	1.82584e+06	2.62357e+06	4.26295e+06	4.91731e+06	1.79687e+06	2.80342e+06	4.62636e+06	3.66223e+06	3.07419e+06	2.64911e+06	2.06849e+06	3.67075e+06	4.26295e+06	1.57419e+06	2.45959e+06	842772	4.47956e+06	4.10392e+06	1.49339e+06
sp|O75144|ICOSL_HUMAN	1	1	45.56	0.222763	0.283927	1.01805	0.246628	Hi infection	Low infection	33952	ICOS ligand OS=Homo sapiens GN=ICOSLG PE=1 SV=2; TOPep_Count=13	0	6744.1	0	125971	286838	0	210784	71676.8	64034.3	139310	0	7640.37	0	125971	91826.1	0	63366.5	69402.4	71757.4	67674.6
sp|Q86YZ3|HORN_HUMAN	5	5	238.89	0.223601	0.284306	2.34253	0.24584	Hi infection	Low infection	283251	Hornerin OS=Homo sapiens GN=HRNR PE=1 SV=2; TOPep_Count=104	70128.6	174059	102295	32587.8	740888	46201.9	344461	191956	179809	1.14481e+06	101090	197192	143126	32587.8	237183	63241.9	103553	185865	201495	556129
sp|Q8N4F0|BPIB2_HUMAN	14	14	730.07	0.223738	0.284306	1.78709	0.245712	Hi infection	Low infection	49367	BPI fold-containing family B member 2 OS=Homo sapiens GN=BPIFB2 PE=1 SV=2; TOPep_Count=19	1.22556e+07	4.20451e+07	5.75107e+06	9.7669e+06	545210	1.18884e+07	561236	1.46872e+07	1.46859e+07	3.40533e+07	1.76664e+07	4.76329e+07	8.04656e+06	9.7669e+06	174540	1.6273e+07	168720	1.42212e+07	1.64571e+07	1.65425e+07
sp|Q14254|FLOT2_HUMAN	2	1	48.34	0.224173	0.284427	Infinity	0.245306	Low infection	Hi infection	47545	Flotillin-2 OS=Homo sapiens GN=FLOT2 PE=1 SV=2; TOPep_Count=33	1920.39	0	46446.2	3447.72	0	0	0	0	0	0	2768.24	0	64984.8	3447.72	0	0	0	0	0	0
sp|Q9H008|LHPP_HUMAN	1	1	27.34	0.225085	0.284574	7.10751	0.244456	Low infection	Hi infection	29543	Phospholysine phosphohistidine inorganic pyrophosphate phosphatase OS=Homo sapiens GN=LHPP PE=1 SV=2; TOPep_Count=12	359556	184202	198218	207166	4969.86	238515	10889.4	39597.1	17802.5	15170.4	518299	208682	277334	207166	1591.01	326483	3273.62	38340.7	19949.6	7369.54
sp|O95747|OXSR1_HUMAN	1	1	25.93	0.225287	0.284574	Infinity	0.244269	Low infection	Hi infection	58382	Serine/threonine-protein kinase OSR1 OS=Homo sapiens GN=OXSR1 PE=1 SV=1; TOPep_Count=28	0	93435.8	2828.49	4442.91	0	0	0	0	0	0	0	105853	3957.46	4442.91	0	0	0	0	0	0
sp|Q9BRR9|RHG09_HUMAN	1	1	28.34	0.225307	0.284574	Infinity	0.244251	Low infection	Hi infection	84003	Rho GTPase-activating protein 9 OS=Homo sapiens GN=ARHGAP9 PE=1 SV=2; TOPep_Count=38	10809.9	3115.32	156202	0	0	0	0	0	0	0	15582.5	3529.34	218548	0	0	0	0	0	0	0
sp|O43653|PSCA_HUMAN	3	3	114.81	0.22755	0.286752	1.78011	0.242184	Hi infection	Low infection	13585	Prostate stem cell antigen OS=Homo sapiens GN=PSCA PE=1 SV=1; TOPep_Count=4	205763	1.18664e+06	258207	458166	166186	326554	17427.7	784705	842543	370754	296607	1.34435e+06	361269	458166	53201.5	446993	5239.16	759805	944160	180106
sp|P46940|IQGA1_HUMAN	29	29	1180.31	0.227715	0.286752	3.70301	0.242033	Low infection	Hi infection	189872	Ras GTPase-activating-like protein IQGAP1 OS=Homo sapiens GN=IQGAP1 PE=1 SV=1; TOPep_Count=93	4.4154e+06	2.50532e+06	1.96256e+06	1.46572e+06	200387	4.44796e+06	507921	624283	549843	620389	6.36478e+06	2.83828e+06	2.74589e+06	1.46572e+06	64150.3	6.08843e+06	152693	604474	616158	301374
sp|P25788|PSA3_HUMAN	1	1	31.91	0.228571	0.287398	23.4292	0.241252	Low infection	Hi infection	28754	Proteasome subunit alpha type-3 OS=Homo sapiens GN=PSMA3 PE=1 SV=2; TOPep_Count=14	285953	226431	42673.8	139068	0	298687	0	18160.8	0	0	412200	256523	59706.7	139068	0	408848	0	17584.5	0	0
sp|Q96FQ6|S10AG_HUMAN	4	4	181.16	0.229532	0.288057	3.02929	0.24038	Hi infection	Low infection	11962	Protein S100-A16 OS=Homo sapiens GN=S100A16 PE=1 SV=1; TOPep_Count=6	166423	415532	776054	411821	85832.6	232938	73142	1.52946e+06	1.16609e+06	110975	239899	470755	1.08581e+06	411821	27477.8	318850	21988.2	1.48092e+06	1.30673e+06	53909.7
sp|P62424|RL7A_HUMAN	1	1	18.32	0.229782	0.288057	4.98565	0.240154	Hi infection	Low infection	30259	60S ribosomal protein L7a OS=Homo sapiens GN=RPL7A PE=1 SV=2; TOPep_Count=15	7672.63	70739.9	54823.1	25733.8	4891.01	350.459	1884.08	198814	152242	3840.61	11060.1	80141.2	76705.3	25733.8	1565.77	479.713	566.396	192505	170603	1865.7
sp|P29992|GNA11_HUMAN	3	1	58.79	0.230186	0.288133	2.23908	0.23979	Hi infection	Low infection	42493	Guanine nucleotide-binding protein subunit alpha-11 OS=Homo sapiens GN=GNA11 PE=1 SV=2; TOPep_Count=23	30196.3	39441.8	78759.5	26409.2	2913.03	27527.9	2413.3	115122	64140.5	20009.8	43527.8	44683.5	110196	26409.2	932.557	37680.7	725.492	111469	71876.3	9720.43
sp|P08118|MSMB_HUMAN	2	2	47.09	0.232194	0.290152	2.16357	0.237991	Hi infection	Low infection	13594	Beta-microseminoprotein OS=Homo sapiens GN=MSMB PE=1 SV=1; TOPep_Count=2	4738.24	88799.7	7769.34	3705.86	6.65098	3305.69	83899.8	19669.5	72354.6	86215.6	6830.15	100601	10870.4	3705.86	2.12919	4524.88	25222.2	19045.4	81081.1	41882.1
sp|O75369|FLNB_HUMAN	5	2	169.33	0.232491	0.290152	4.19988	0.237726	Low infection	Hi infection	280268	Filamin-B OS=Homo sapiens GN=FLNB PE=1 SV=2; TOPep_Count=146	30955.2	2301.34	4563.7	2249.76	656.104	5050.97	3186.6	3127.03	752.214	1117.2	44621.9	2607.18	6385.27	2249.76	210.04	6913.84	957.965	3027.81	842.937	542.717
sp|SYH_HUMAN|	3	3	70.54	0.235476	0.293052	6.9216	0.235094	Low infection	Hi infection	58055	; TOPep_Count=34	160561	86577.3	67043	49716.4	1552.52	265483	17139.3	14507.1	20704.6	4915.64	231448	98083.3	93802.6	49716.4	497.011	363397	5152.46	14046.8	23201.7	2387.94
sp|Q9Y376|CAB39_HUMAN	3	3	72.75	0.23571	0.293052	6.20394	0.23489	Low infection	Hi infection	40126	Calcium-binding protein 39 OS=Homo sapiens GN=CAB39 PE=1 SV=1; TOPep_Count=26	72784.3	6463.1	14969.8	44142.7	8339.61	197463	1340.55	18859.6	3835.54	1172.37	104918	7322.03	20944.9	44142.7	2669.78	270290	403.001	18261.2	4298.13	569.516
sp|P58107|EPIPL_HUMAN	6	6	208.7	0.236016	0.293052	3.55683	0.234623	Hi infection	Low infection	557785	Epiplakin OS=Homo sapiens GN=EPPK1 PE=1 SV=2; TOPep_Count=300	144830	483972	276235	263463	13004.1	369217	3095.91	1.10352e+06	1.1766e+06	88449.4	208771	548291	386491	263463	4163.05	505390	930.702	1.0685e+06	1.31851e+06	42967.2
sp|P62244|RS15A_HUMAN	1	1	14.89	0.236416	0.293052	2.8483	0.234275	Hi infection	Low infection	15055	40S ribosomal protein S15a OS=Homo sapiens GN=RPS15A PE=1 SV=2; TOPep_Count=11	13112	0	82667.9	13034.7	0	6384.03	0	103204	36201.5	1217.35	18900.8	0	115664	13034.7	0	8738.56	0	99929.6	40567.7	591.369
sp|P57737|CORO7_HUMAN	1	1	31.63	0.236874	0.293052	13.2067	0.233877	Low infection	Hi infection	101737	Coronin-7 OS=Homo sapiens GN=CORO7 PE=1 SV=2; TOPep_Count=35	372245	323051	1.16215e+06	223282	5343.34	345718	8817	29743.1	28124.8	21332.3	536589	365984	1.62601e+06	223282	1710.58	473225	2650.59	28799.4	31516.9	10362.8
sp|Q8NCL4|GALT6_HUMAN	1	1	16.73	0.236941	0.293052	2.05929	0.233819	Low infection	Hi infection	72136	Polypeptide N-acetylgalactosaminyltransferase 6 OS=Homo sapiens GN=GALNT6 PE=2 SV=2; TOPep_Count=31	0	252885	10246.1	10387.4	0	7679.45	0	26691.3	17214.7	14615.7	0	286493	14335.7	10387.4	0	10511.8	0	25844.4	19290.9	7100.05
sp|P20292|AL5AP_HUMAN	3	3	111.94	0.23726	0.293052	4.1724	0.233542	Low infection	Hi infection	18370	Arachidonate 5-lipoxygenase-activating protein OS=Homo sapiens GN=ALOX5AP PE=1 SV=2; TOPep_Count=6	974588	355850	3.0003e+06	635429	158168	1.07182e+06	98703.6	170443	219115	257022	1.40486e+06	403142	4.19784e+06	635429	50634.7	1.46713e+06	29672.6	165035	245542	124857
sp|Q2QD12|RPEL1_HUMAN	1	1	14.85	0.238138	0.293704	Infinity	0.232784	Low infection	Hi infection	25345	Ribulose-phosphate 3-epimerase-like protein 1 OS=Homo sapiens GN=RPEL1 PE=2 SV=1; TOPep_Count=7	0	19067.9	170.445	0	0	19220.8	0	0	0	0	0	21602	238.477	0	0	26309.8	0	0	0	0
sp|P07305|H10_HUMAN	1	1	30.75	0.239623	0.294792	3.71394	0.231511	Low infection	Hi infection	20961	Histone H1.0 OS=Homo sapiens GN=H1F0 PE=1 SV=3; TOPep_Count=8	16396.8	400142	286074	302970	46613.1	96050.9	112293	51764.3	47858.1	45838	23635.9	453320	400258	302970	14922.4	131476	33757.9	50121.8	53630.2	22267.3
sp|Q08554|DSC1_HUMAN	1	1	56.51	0.239724	0.294792	1.37231	0.231426	Hi infection	Low infection	101517	Desmocollin-1 OS=Homo sapiens GN=DSC1 PE=1 SV=2; TOPep_Count=47	34.1716	197944	2.50667	8041.81	1.59131e+06	4075.85	572189	192428	138095	1.06546e+06	49.2582	224250	3.50718	8041.81	509429	5579.08	172013	186322	154750	517583
sp|P25705|ATPA_HUMAN	12	11	482.48	0.240547	0.29494	1.73601	0.230725	Hi infection	Low infection	59939	ATP synthase subunit alpha, mitochondrial OS=Homo sapiens GN=ATP5A1 PE=1 SV=1; TOPep_Count=36	91798	1.64513e+06	665988	1.36553e+06	343551	90103.2	238495	1.83484e+06	978642	490344	132326	1.86376e+06	931812	1.36553e+06	109982	123335	71697.1	1.77662e+06	1.09667e+06	238201
sp|Q8IX19|MCEM1_HUMAN	1	1	51.45	0.240547	0.29494	36.7434	0.230724	Low infection	Hi infection	21554	Mast cell-expressed membrane protein 1 OS=Homo sapiens GN=MCEMP1 PE=1 SV=1; TOPep_Count=14	92843.7	44686.6	0	0	37491.6	2900.75	840.259	0	2085.07	0	133834	50625.3	0	0	12002.3	3970.59	252.601	0	2336.55	0
sp|P51159|RB27A_HUMAN	2	2	63.32	0.241003	0.295068	3.59443	0.230338	Low infection	Hi infection	25248	Ras-related protein Rab-27A OS=Homo sapiens GN=RAB27A PE=1 SV=3; TOPep_Count=14	54926.9	26421.1	662065	173207	43277.1	35780.6	109999	33988.1	11054	86790.2	79176.9	29932.5	926322	173207	13854.4	48977.1	33068.3	32909.7	12387.2	42161.2
sp|Q12841|FSTL1_HUMAN	1	1	25.84	0.241467	0.295204	1.72002	0.229945	Hi infection	Low infection	36214	Follistatin-related protein 1 OS=Homo sapiens GN=FSTL1 PE=1 SV=1; TOPep_Count=23	2301.76	64742.5	37028.7	95777.5	29734.2	15517.7	58798.1	95723.1	65630.1	62667.2	3317.98	73346.7	51808.4	95777.5	9518.89	21240.9	17676.1	92685.7	73545.5	30442.7
sp|P81605|DCD_HUMAN	1	1	40.49	0.24215	0.295608	1.62891	0.229369	Hi infection	Low infection	11502	Dermcidin OS=Homo sapiens GN=DCD PE=1 SV=2; TOPep_Count=8	291028	922135	522205	200446	7.30201e+06	550087	2.84727e+06	2.23465e+06	1.08475e+06	5.50126e+06	419515	1.04468e+06	730639	200446	2.33761e+06	752967	855953	2.16375e+06	1.21558e+06	2.67242e+06
sp|Q9NVJ2|ARL8B_HUMAN	3	3	78.29	0.242679	0.295823	2.4443	0.228925	Low infection	Hi infection	21864	ADP-ribosylation factor-like protein 8B OS=Homo sapiens GN=ARL8B PE=1 SV=1; TOPep_Count=12	65079.4	67211.8	338092	62185.4	54976.2	24126.7	76354.4	55431.8	28828.6	36374.6	93811.6	76144.2	473039	62185.4	17599.7	33025	22953.9	53672.9	32305.5	17670.2
sp|Q8WWA0|ITLN1_HUMAN	3	3	115.84	0.243282	0.295941	5.07665	0.22842	Low infection	Hi infection	35621	Intelectin-1 OS=Homo sapiens GN=ITLN1 PE=1 SV=1; TOPep_Count=18	119767	1.57727e+06	220085	257484	142054	202484	14428	91451.8	103966	18467	172644	1.78689e+06	307930	257484	45476.2	277163	4337.38	88550	116505	8970.94
sp|P13796|PLSL_HUMAN	44	36	2390.06	0.243481	0.295941	7.09362	0.228253	Low infection	Hi infection	70925	Plastin-2 OS=Homo sapiens GN=LCP1 PE=1 SV=6; TOPep_Count=41	6.54703e+07	3.97596e+07	1.16552e+07	3.92432e+07	1.28172e+06	1.26551e+08	4.17738e+06	8.27628e+06	5.99752e+06	3.13452e+06	9.43751e+07	4.50436e+07	1.63073e+07	3.92432e+07	410321	1.73225e+08	1.25582e+06	8.01367e+06	6.72087e+06	1.5227e+06
sp|P61163|ACTZ_HUMAN	1	1	19	0.244273	0.296474	20.5796	0.227593	Low infection	Hi infection	42812	Alpha-centractin OS=Homo sapiens GN=ACTR1A PE=1 SV=1; TOPep_Count=23	18408.4	65697.8	64384.2	23719.2	0	8471.89	24429.7	2440.66	0	1830.78	26535.7	74428.9	90082.5	23719.2	0	11596.5	7344.13	2363.22	0	889.364
sp|Q96KP4|CNDP2_HUMAN	3	3	100.94	0.245284	0.297271	1.39736	0.226754	Hi infection	Low infection	53298	Cytosolic non-specific dipeptidase OS=Homo sapiens GN=CNDP2 PE=1 SV=2; TOPep_Count=29	36746.1	86897.1	102289	226494	56154.7	195962	49611.2	175233	159205	117200	52969.3	98445.6	143116	226494	17977	268236	14914.3	169673	178406	56933.8
sp|P19012|K1C15_HUMAN	19	4	811.1	0.246145	0.297609	5.16479	0.226045	Hi infection	Low infection	49520	Keratin, type I cytoskeletal 15 OS=Homo sapiens GN=KRT15 PE=1 SV=3; TOPep_Count=34	601714	343270	1.37356e+06	762442	177455	439321	18443.7	4.3157e+06	3.7922e+06	117855	867368	388890	1.92181e+06	762442	56809	601350	5544.61	4.17876e+06	4.24956e+06	57251.8
sp|P26447|S10A4_HUMAN	5	5	185.93	0.246273	0.297609	4.86074	0.225939	Low infection	Hi infection	12060	Protein S100-A4 OS=Homo sapiens GN=S100A4 PE=1 SV=1; TOPep_Count=6	1.24899e+06	544330	321569	1.11204e+06	43464.9	2.32596e+06	107010	303077	127397	72390.5	1.80041e+06	616670	449920	1.11204e+06	13914.5	3.18381e+06	32169.7	293460	142763	35166.1
sp|Q13404|UB2V1_HUMAN	2	2	42.15	0.249644	0.301161	3.07713	0.223192	Low infection	Hi infection	16709	Ubiquitin-conjugating enzyme E2 variant 1 OS=Homo sapiens GN=UBE2V1 PE=1 SV=2; TOPep_Count=12	146576	65434.6	33091.5	30823.9	5582.22	269299	15346.1	5645.01	6183.62	67023.1	211288	74130.8	46299.7	30823.9	1787.05	368621	4613.39	5465.89	6929.41	32558.7
sp|Q13885|TBB2A_HUMAN	20	1	797.89	0.250649	0.301161	1.62399	0.222383	Hi infection	Low infection	50385	Tubulin beta-2A chain OS=Homo sapiens GN=TUBB2A PE=1 SV=1; TOPep_Count=21	87404	51074.7	177583	82407.5	20764.3	47425.7	16597.6	167171	114955	54219.9	125993	57862.4	248464	82407.5	6647.32	64917	4989.63	161866	128819	26339.1
sp|P07437|TBB5_HUMAN	26	2	1057.11	0.250649	0.301161	1.62399	0.222383	Hi infection	Low infection	50206	Tubulin beta chain OS=Homo sapiens GN=TUBB PE=1 SV=2; TOPep_Count=21	1.5193e+06	887807	3.08685e+06	1.43245e+06	360935	824378	288509	2.90585e+06	1.9982e+06	942479	2.19007e+06	1.0058e+06	4.31893e+06	1.43245e+06	115547	1.12842e+06	86732.3	2.81364e+06	2.2392e+06	457840
sp|P68371|TBB4B_HUMAN	25	3	988.3	0.250649	0.301161	1.62399	0.222383	Hi infection	Low infection	50366	Tubulin beta-4B chain OS=Homo sapiens GN=TUBB4B PE=1 SV=1; TOPep_Count=21	1.6068e+06	938939	3.26463e+06	1.51495e+06	381723	871857	305125	3.07321e+06	2.11328e+06	996760	2.3162e+06	1.06372e+06	4.56768e+06	1.51495e+06	122202	1.19341e+06	91727.5	2.97569e+06	2.36816e+06	484209
sp|P78385|KRT83_HUMAN	12	2	374.85	0.251389	0.301618	1.68193	0.22179	Hi infection	Low infection	56039	Keratin, type II cuticular Hb3 OS=Homo sapiens GN=KRT83 PE=1 SV=2; TOPep_Count=30	206.242	3790.19	1075.22	530.452	0	834.529	0	1676.9	1368.13	1594.66	297.296	4293.9	1504.39	530.452	0	1142.32	0	1623.69	1533.14	774.659
sp|Q6P5S2|CF058_HUMAN	9	9	418.99	0.252752	0.302042	1.58211	0.220703	Hi infection	Low infection	38355	UPF0762 protein C6orf58 OS=Homo sapiens GN=C6orf58 PE=1 SV=2; TOPep_Count=17	3.07495e+06	5.65787e+06	4.85e+06	2.24934e+06	1.35554e+06	2.23133e+06	3.69688e+06	2.58628e+06	8.47583e+06	4.61158e+06	4.43253e+06	6.40979e+06	6.78583e+06	2.24934e+06	433953	3.05428e+06	1.11137e+06	2.50421e+06	9.49808e+06	2.24022e+06
sp|Q9Y6K5|OAS3_HUMAN	3	3	109.43	0.252793	0.302042	13.7237	0.220671	Low infection	Hi infection	122972	2'-5'-oligoadenylate synthase 3 OS=Homo sapiens GN=OAS3 PE=1 SV=3; TOPep_Count=54	49334.4	3214.21	146935	58946.1	16821.7	102400	378.872	3262.39	3958.91	4584.02	71115.3	3641.37	205583	58946.1	5385.18	140167	113.898	3158.87	4436.38	2226.84
sp|Q15185|TEBP_HUMAN	2	2	100.03	0.252895	0.302042	1.63796	0.22059	Low infection	Hi infection	19082	Prostaglandin E synthase 3 OS=Homo sapiens GN=PTGES3 PE=1 SV=1; TOPep_Count=9	1.23552e+06	447331	616438	575053	236318	1.00274e+06	728621	633804	301731	331378	1.781e+06	506780	862484	575053	75653.2	1.37257e+06	219040	613693	338122	160978
sp|Q07954|LRP1_HUMAN	1	1	33.23	0.253651	0.302042	3.12456	0.219992	Hi infection	Low infection	523261	Prolow-density lipoprotein receptor-related protein 1 OS=Homo sapiens GN=LRP1 PE=1 SV=2; TOPep_Count=245	5824.68	6706.28	10033.5	7041.49	0	2987.16	0	16670.6	5219.63	21755.1	8396.25	7597.53	14038.3	7041.49	0	4088.88	0	16141.6	5849.16	10568.3
sp|Q96AZ6|ISG20_HUMAN	2	2	45.74	0.253799	0.302042	6.31183	0.219875	Low infection	Hi infection	20633	Interferon-stimulated gene 20 kDa protein OS=Homo sapiens GN=ISG20 PE=1 SV=2; TOPep_Count=11	25203	30734.1	35145	25880.1	0	48657.8	3636.97	11205.5	0	287.031	36330	34818.6	49172.8	25880.1	0	66603.5	1093.36	10849.9	0	139.435
sp|P05186|PPBT_HUMAN	5	5	162.09	0.253903	0.302042	1.94121	0.219793	Low infection	Hi infection	57722	Alkaline phosphatase, tissue-nonspecific isozyme OS=Homo sapiens GN=ALPL PE=1 SV=4; TOPep_Count=28	37498.9	21050.2	24718.5	23114.6	7683.05	66193.1	54462	27942.7	14787.7	9090.07	54054.5	23847.8	34584.6	23114.6	2459.59	90606.1	16372.5	27056.1	16571.2	4415.8
sp|P28062|PSB8_HUMAN	3	3	121.26	0.255629	0.303664	3.73065	0.218438	Low infection	Hi infection	30788	Proteasome subunit beta type-8 OS=Homo sapiens GN=PSMB8 PE=1 SV=3; TOPep_Count=17	489207	457608	116448	146885	22793.5	499098	46038.5	79007.5	97860.7	27394.8	705190	518423	162927	146885	7296.95	683172	13840.2	76500.5	109663	13307.9
sp|P13726|TF_HUMAN	1	1	27.49	0.257095	0.304974	4.0532	0.217297	Hi infection	Low infection	33443	Tissue factor OS=Homo sapiens GN=F3 PE=1 SV=1; TOPep_Count=16	119672	173945	38838.5	29515	0	114457	8969.15	270186	363163	209829	172507	197062	54340.6	29515	0	156671	2696.33	261612	406963	101931
sp|P02458|CO2A1_HUMAN	1	1	38.72	0.259379	0.307116	1.39838	0.215537	Hi infection	Low infection	142893	Collagen alpha-1(II) chain OS=Homo sapiens GN=COL2A1 PE=1 SV=3; TOPep_Count=86	46593.9	67606.1	55027.7	146437	680842	27897.2	324098	219171	171877	417120	67164.9	76590.8	76991.5	146437	217960	38186.1	97431.3	212216	192606	202630
sp|Q92186|SIA8B_HUMAN	1	1	17.31	0.260303	0.307116	1.36623	0.214831	Hi infection	Low infection	42799	Alpha-2,8-sialyltransferase 8B OS=Homo sapiens GN=ST8SIA2 PE=2 SV=1; TOPep_Count=25	1849.59	74879.4	31794.7	127095	644304	1769.07	437113	177957	226895	367344	2666.18	84830.7	44485.2	127095	206263	2421.53	131406	172310	254260	178449
sp|P27487|DPP4_HUMAN	5	5	134.9	0.260363	0.307116	2.38621	0.214785	Hi infection	Low infection	89018	Dipeptidyl peptidase 4 OS=Homo sapiens GN=DPP4 PE=1 SV=2; TOPep_Count=43	16933	375568	50021	79075.3	10471.4	31404.6	6738.45	325946	238955	18233.1	24408.9	425481	69986.5	79075.3	3352.25	42987	2025.73	315603	267775	8857.35
sp|P53396|ACLY_HUMAN	2	2	91.95	0.260417	0.307116	19.1874	0.214745	Low infection	Hi infection	121785	ATP-citrate synthase OS=Homo sapiens GN=ACLY PE=1 SV=3; TOPep_Count=62	8267.84	450.333	34368.2	129634	2611.85	234425	3855.3	5160.9	3434.08	643.513	11918.1	510.182	48085.9	129634	836.14	320885	1158.99	4997.14	3848.26	312.608
sp|P60953|CDC42_HUMAN	5	4	218.38	0.260732	0.307116	2.78147	0.214505	Low infection	Hi infection	21698	Cell division control protein 42 homolog OS=Homo sapiens GN=CDC42 PE=1 SV=2; TOPep_Count=9	352142	543840	1.04559e+06	948421	90488.9	292241	93631.2	275470	147086	96134.8	507612	616115	1.46293e+06	948421	28968.4	400023	28147.7	266729	164826	46700.7
sp|P42224|STAT1_HUMAN	10	10	323.77	0.262714	0.309017	4.68791	0.213006	Low infection	Hi infection	87961	Signal transducer and activator of transcription 1-alpha/beta OS=Homo sapiens GN=STAT1 PE=1 SV=2; TOPep_Count=45	1.50749e+06	381973	1.66208e+06	703053	37291.1	1.55656e+06	201508	170787	162244	220059	2.17304e+06	432736	2.32548e+06	703053	11938.1	2.13064e+06	60578	165368	181812	106901
Int_P00709ups|LALBA_HUMAN_UPS	4	4	104.35	0.263311	0.309023	7.26802	0.212558	Low infection	Hi infection	14636	Alpha-lactalbumin (Chain 20-142) - Homo sapiens (Human); TOPep_Count=7	479361	720954	145473	109952	6.17723e+06	189720	203005	66195.5	156236	250818	690997	816767	203537	109952	1.97753e+06	259691	61028.1	64095	175079	121843
sp|P50995|ANX11_HUMAN	17	17	745.04	0.263456	0.309023	2.22455	0.212449	Low infection	Hi infection	54808	Annexin A11 OS=Homo sapiens GN=ANXA11 PE=1 SV=1; TOPep_Count=22	1.43985e+06	334575	2.81559e+06	1.28828e+06	657199	1.16215e+06	360840	595270	430946	526297	2.07554e+06	379040	3.93941e+06	1.28828e+06	210391	1.59077e+06	108477	576381	482921	255666
sp|P07225|PROS_HUMAN	5	5	139.71	0.265938	0.311498	1.3049	0.210602	Hi infection	Low infection	77238	Vitamin K-dependent protein S OS=Homo sapiens GN=PROS1 PE=1 SV=1; TOPep_Count=39	323785	171895	519560	320197	446876	252271	360040	519594	515807	303772	466735	194739	726938	320197	143060	345312	108236	503107	578017	147567
sp|O95994|AGR2_HUMAN	7	7	324.97	0.266796	0.312028	1.28798	0.209968	Hi infection	Low infection	20135	Anterior gradient protein 2 homolog OS=Homo sapiens GN=AGR2 PE=1 SV=1; TOPep_Count=11	2.04642e+06	3.64974e+06	1.87721e+06	1.74919e+06	2.94355e+06	2.51315e+06	931976	2.38297e+06	3.19019e+06	3.09927e+06	2.9499e+06	4.13479e+06	2.62648e+06	1.74919e+06	942327	3.44003e+06	280173	2.30736e+06	3.57495e+06	1.50557e+06
Int_P61626ups|LYSC_HUMAN_UPS	16	16	732.56	0.267267	0.312028	1.45314	0.209622	Hi infection	Low infection	15258	Lysozyme C (Chain 19-148) - Homo sapiens (Human); TOPep_Count=10	3.27483e+08	9.22479e+08	1.84557e+08	3.88393e+08	1.68528e+08	2.76937e+08	5.38423e+07	3.60156e+08	6.68454e+08	4.17613e+08	4.72065e+08	1.04507e+09	2.58221e+08	3.88393e+08	5.39513e+07	3.79076e+08	1.61862e+07	3.48727e+08	7.49075e+08	2.02869e+08
sp|P04278|SHBG_HUMAN	4	4	129.07	0.267573	0.312028	2.46033	0.209397	Low infection	Hi infection	44091	Sex hormone-binding globulin OS=Homo sapiens GN=SHBG PE=1 SV=2; TOPep_Count=22	680459	131318	958923	323033	134818	855460	160787	98647.7	264155	202417	980879	148770	1.34167e+06	323033	43159.5	1.17097e+06	48336.4	95517.5	296014	98330.5
sp|O60610|DIAP1_HUMAN	2	2	66.16	0.268021	0.312028	4.00231	0.209069	Low infection	Hi infection	142053	Protein diaphanous homolog 1 OS=Homo sapiens GN=DIAPH1 PE=1 SV=2; TOPep_Count=70	58273.6	97592.8	221188	169052	4469.86	49855.3	18146	41366.7	11627.6	13243.4	84001.2	110563	309473	169052	1430.95	68242.7	5455.09	40054.1	13030	6433.44
sp|P01608|KV116_HUMAN	1	1	47.51	0.26825	0.312028	2.37168	0.208902	Hi infection	Low infection	12000	Ig kappa chain V-I region Roy OS=Homo sapiens PE=1 SV=1; TOPep_Count=4	108.155	487897	53323.6	7606.2	30876.6	77657.5	24160.8	470837	191267	30727.2	155.905	552738	74607.2	7606.2	9884.62	106299	7263.3	455896	214335	14926.8
sp|Q95IE3|2B1C_HUMAN	3	2	113.82	0.268941	0.312398	3.95562	0.208398	Hi infection	Low infection	30312	HLA class II histocompatibility antigen, DRB1-12 beta chain OS=Homo sapiens GN=HLA-DRB1 PE=1 SV=1; TOPep_Count=16	10425.8	7009.87	16904	3037.66	0.57641	6947.43	0	8975.35	5453.66	60714.2	15028.8	7941.46	23651.1	3037.66	0.184528	9509.75	0	8690.55	6111.41	29493.9
sp|Q9UBW5|BIN2_HUMAN	4	4	138.55	0.269484	0.312596	2.87366	0.208003	Low infection	Hi infection	62119	Bridging integrator 2 OS=Homo sapiens GN=BIN2 PE=1 SV=3; TOPep_Count=24	1.83175e+06	1.08276e+06	479402	823787	31955.4	2.28588e+06	596865	189803	44235.4	829671	2.64045e+06	1.22666e+06	670751	823787	10230	3.12895e+06	179431	183780	49570.6	403040
sp|P08133|ANXA6_HUMAN	46	46	2190.31	0.2708	0.313688	1.97925	0.207052	Low infection	Hi infection	76279	Annexin A6 OS=Homo sapiens GN=ANXA6 PE=1 SV=3; TOPep_Count=49	2.54442e+06	1.32995e+06	5.22512e+06	1.9365e+06	722115	1.60436e+06	823212	1.17832e+06	1.05639e+06	836940	3.66777e+06	1.5067e+06	7.31068e+06	1.9365e+06	231173	2.19608e+06	247476	1.14093e+06	1.1838e+06	406571
sp|Q6ZN66|GBP6_HUMAN	2	2	41.83	0.272201	0.314487	1.64038	0.206045	Hi infection	Low infection	73005	Guanylate-binding protein 6 OS=Homo sapiens GN=GBP6 PE=2 SV=1; TOPep_Count=39	6230.23	5001.91	230716	12328.5	2097.23	1196.93	3678.6	59199.3	120982	3481.17	8980.85	5666.65	322804	12328.5	671.391	1638.38	1105.87	57320.9	135574	1691.09
sp|O60635|TSN1_HUMAN	1	1	102.37	0.272239	0.314487	1.44844	0.206018	Hi infection	Low infection	27021	Tetraspanin-1 OS=Homo sapiens GN=TSPAN1 PE=1 SV=2; TOPep_Count=5	3.30535e+06	2.31172e+06	2.05312e+06	2.50455e+06	1.38115e+06	3.83042e+06	811962	4.55122e+06	3.58577e+06	1.91825e+06	4.76465e+06	2.61895e+06	2.8726e+06	2.50455e+06	442150	5.24314e+06	244094	4.4068e+06	4.01825e+06	931853
sp|P00338|LDHA_HUMAN	21	21	814.48	0.272965	0.314522	5.43191	0.205499	Low infection	Hi infection	37061	L-lactate dehydrogenase A chain OS=Homo sapiens GN=LDHA PE=1 SV=2; TOPep_Count=24	1.18407e+07	8.41018e+06	3.14254e+06	6.04693e+06	242803	1.7793e+07	800836	1.7913e+06	1.43305e+06	584652	1.70683e+07	9.52788e+06	4.39686e+06	6.04693e+06	77729.2	2.43553e+07	240750	1.73446e+06	1.60589e+06	284014
sp|P01762|HV301_HUMAN	1	1	37.33	0.273019	0.314522	1.95771	0.205461	Hi infection	Low infection	13689	Ig heavy chain V-III region TRO OS=Homo sapiens PE=1 SV=1; TOPep_Count=5	200900	338950	606134	18321.3	69182.9	266524	17609	574251	590447	108616	289597	383996	848067	18321.3	22147.7	364821	5293.67	556029	661659	52764
sp|Q96S21|RB40C_HUMAN	1	1	17.96	0.273981	0.315196	1.46372	0.204777	Hi infection	Low infection	31851	Ras-related protein Rab-40C OS=Homo sapiens GN=RAB40C PE=1 SV=1; TOPep_Count=21	423533	6.87678e+06	2.03055e+06	9.73758e+06	2.42118e+07	98753.9	1.98128e+07	1.28397e+07	1.31277e+07	1.36734e+07	610521	7.79069e+06	2.84103e+06	9.73758e+06	7.75099e+06	135176	5.95619e+06	1.24322e+07	1.4711e+07	6.6423e+06
sp|THIO_HUMAN|	8	8	273.85	0.274833	0.315744	1.32063	0.204174	Hi infection	Low infection	11995	; TOPep_Count=7	2.34156e+06	3.03551e+06	2.43103e+06	2.89695e+06	2.05391e+06	1.23199e+06	1.66192e+06	3.26485e+06	3.77545e+06	1.81897e+06	3.37535e+06	3.43892e+06	3.40135e+06	2.89695e+06	657524	1.68636e+06	499612	3.16125e+06	4.2308e+06	883625
sp|P12109|CO6A1_HUMAN	3	3	127.99	0.275796	0.316335	1.54393	0.203496	Hi infection	Low infection	109713	Collagen alpha-1(VI) chain OS=Homo sapiens GN=COL6A1 PE=1 SV=3; TOPep_Count=57	52839.4	329999	387343	630958	1.35661e+06	16683.1	925847	763541	734156	950714	76167.8	373855	541947	630958	434296	22836	278331	739313	822700	461841
sp|P01616|KV203_HUMAN	2	1	81.59	0.276268	0.316335	1.45456	0.203165	Hi infection	Low infection	12273	Ig kappa chain V-II region MIL OS=Homo sapiens PE=1 SV=1; TOPep_Count=4	142664	347509	204713	47618.8	62011	267504	50169.2	232108	319020	148426	205650	393693	286422	47618.8	19851.7	366164	15082	224743	357496	72102.8
sp|Q9UJU6|DBNL_HUMAN	2	2	41.46	0.276636	0.316335	8.91081	0.202907	Low infection	Hi infection	48574	Drebrin-like protein OS=Homo sapiens GN=DBNL PE=1 SV=1; TOPep_Count=24	41962.8	85356.8	11286.1	4606.51	0	6873.93	0	0	7218.49	0	60489.2	96700.5	15790.9	4606.51	0	9409.14	0	0	8089.1	0
sp|P50991|TCPD_HUMAN	3	2	122.93	0.276857	0.316335	1.3818	0.202753	Hi infection	Low infection	58512	T-complex protein 1 subunit delta OS=Homo sapiens GN=CCT4 PE=1 SV=4; TOPep_Count=37	11827.5	128259	221292	262577	2338.91	15974.5	39562.7	178788	119756	105236	17049.2	145304	309619	262577	748.761	21866.2	11893.5	173114	134199	51121.9
sp|Q99729|ROAA_HUMAN	2	1	58.28	0.277899	0.317095	2.97417	0.202026	Low infection	Hi infection	36427	Heterogeneous nuclear ribonucleoprotein A/B OS=Homo sapiens GN=HNRNPAB PE=1 SV=2; TOPep_Count=14	42189.2	94754.7	60795.8	40056.8	4932.79	42993.3	4026.57	27011.7	11687.3	3053.23	60815.6	107347	85061.9	40056.8	1579.15	58849.9	1210.48	26154.5	13096.9	1483.21
sp|P29508|SPB3_HUMAN	32	12	1619.99	0.27828	0.317098	2.24371	0.201762	Low infection	Hi infection	44705	Serpin B3 OS=Homo sapiens GN=SERPINB3 PE=1 SV=2; TOPep_Count=23	1.28589e+07	4.36126e+06	2.98194e+06	3.96986e+06	4.16108e+06	1.66414e+07	1.75898e+06	2.19316e+06	2.37553e+06	4.35787e+06	1.85361e+07	4.94086e+06	4.17216e+06	3.96986e+06	1.3321e+06	2.2779e+07	528791	2.12357e+06	2.66204e+06	2.11698e+06
sp|P08865|RSSA_HUMAN	2	2	72.64	0.278683	0.317126	1.45593	0.201483	Hi infection	Low infection	33058	40S ribosomal protein SA OS=Homo sapiens GN=RPSA PE=1 SV=4; TOPep_Count=15	72004.2	236637	172059	85892.4	50199	7638.29	27784.6	165162	109236	132565	103794	268085	240734	85892.4	16070.3	10455.4	8352.69	159921	122411	64397.7
sp|P15291|B4GT1_HUMAN	2	2	61.2	0.281207	0.319243	1.76871	0.199747	Hi infection	Low infection	44402	Beta-1,4-galactosyltransferase 1 OS=Homo sapiens GN=B4GALT1 PE=1 SV=5; TOPep_Count=18	72405.6	331244	132170	64921.9	83180.9	120323	43159.8	136047	88167.4	418133	104372	375266	184925	64921.9	26628.9	164700	12974.8	131730	98801	203122
sp|DHE3_BOVIN|	4	4	117.66	0.281305	0.319243	2.33705	0.19968	Low infection	Hi infection	61926	; TOPep_Count=33	359112	270421	44932.5	114542	120493	368533	35206.1	134036	85492	21295.4	517658	306359	62866.9	114542	38573.6	504454	10583.8	129783	95803	10344.9
sp|P45954|ACDSB_HUMAN	1	1	20.24	0.282077	0.319687	4.11002	0.199154	Hi infection	Low infection	47908	Short/branched chain specific acyl-CoA dehydrogenase, mitochondrial OS=Homo sapiens GN=ACADSB PE=1 SV=1; TOPep_Count=25	7989.17	9994.05	44823.5	17027.7	0	2968.23	0	99049.9	44564.1	2237.74	11516.4	11322.2	62714.4	17027.7	0	4062.96	0	95906.9	49938.8	1087.05
sp|P00488|F13A_HUMAN	1	1	25.03	0.283513	0.320881	2.40414	0.19818	Hi infection	Low infection	83839	Coagulation factor XIII A chain OS=Homo sapiens GN=F13A1 PE=1 SV=4; TOPep_Count=39	3775.14	3264.13	48153.5	80381.2	12108.2	3040.46	0	91737.8	46038.2	17520.5	5441.85	3697.92	67373.6	80381.2	3876.23	4161.82	0	88826.9	51590.7	8511.15
sp|P05787|K2C8_HUMAN	43	33	1845.48	0.285939	0.323191	2.0288	0.196552	Low infection	Hi infection	53782	Keratin, type II cytoskeletal 8 OS=Homo sapiens GN=KRT8 PE=1 SV=7; TOPep_Count=32	1.18848e+07	1.15e+07	4.73099e+06	6.64495e+06	2.86052e+06	1.45287e+07	1.97465e+06	4.83617e+06	4.56691e+06	2.03042e+06	1.71319e+07	1.30283e+07	6.61932e+06	6.64495e+06	915746	1.98871e+07	593624	4.68272e+06	5.11772e+06	986343
sp|Q9P0L0|VAPA_HUMAN	1	1	19.17	0.287488	0.323792	11.6816	0.195523	Low infection	Hi infection	28214	Vesicle-associated membrane protein-associated protein A OS=Homo sapiens GN=VAPA PE=1 SV=3; TOPep_Count=14	288986	62849	161039	1758.42	1375.81	140620	8204.57	18580.1	3265.74	2545.26	416572	71201.5	225316	1758.42	440.441	192483	2466.48	17990.5	3659.61	1236.44
sp|Q8N6Q3|CD177_HUMAN	6	6	244.12	0.287755	0.323792	1.78176	0.195346	Low infection	Hi infection	48040	CD177 antigen OS=Homo sapiens GN=CD177 PE=1 SV=2; TOPep_Count=15	421386	116999	357577	189046	103720	396011	114465	123302	185684	99727.3	607426	132548	500301	189046	33204.2	542066	34410.7	119389	208079	48445.8
sp|O14975|S27A2_HUMAN	1	1	17.22	0.287871	0.323792	1.21505	0.195269	Hi infection	Low infection	71177	Very long-chain acyl-CoA synthetase OS=Homo sapiens GN=SLC27A2 PE=1 SV=2; TOPep_Count=35	41320.4	2610.23	467790	38110.5	1124.91	40571.8	2324.57	159679	131769	17793.1	59563.2	2957.12	654504	38110.5	360.121	55535.3	698.82	154613	147661	8643.6
sp|P27105|STOM_HUMAN	16	16	763.27	0.288016	0.323792	4.35074	0.195173	Low infection	Hi infection	31993	Erythrocyte band 7 integral membrane protein OS=Homo sapiens GN=STOM PE=1 SV=3; TOPep_Count=18	4.23195e+06	1.0088e+06	1.54923e+07	3.35587e+06	702859	2.05139e+06	286669	501643	504810	1.66599e+06	6.10033e+06	1.14287e+06	2.1676e+07	3.35587e+06	225008	2.80797e+06	86179.1	485725	565694	809308
sp|P05141|ADT2_HUMAN	10	5	383.36	0.288869	0.324304	1.34312	0.194611	Hi infection	Low infection	33170	ADP/ATP translocase 2 OS=Homo sapiens GN=SLC25A5 PE=1 SV=7; TOPep_Count=20	359980	204072	1.25369e+06	467891	208482	170470	1.56046e+06	1.11342e+06	712697	605910	518910	231192	1.75409e+06	467891	66741.8	233342	469109	1.07809e+06	798654	294341
sp|Q9UBG3|CRNN_HUMAN	9	9	384.99	0.289244	0.324304	4.25213	0.194365	Hi infection	Low infection	53841	Cornulin OS=Homo sapiens GN=CRNN PE=1 SV=1; TOPep_Count=26	1.29002e+06	902039	3.52826e+06	1.09119e+06	273393	317835	517450	3.56501e+06	1.06242e+07	244057	1.85955e+06	1.02192e+06	4.93654e+06	1.09119e+06	87522.2	435058	155557	3.45188e+06	1.19056e+07	118559
sp|Q6ZVX7|FBX50_HUMAN	1	1	38.62	0.29025	0.32483	2.86372	0.193706	Hi infection	Low infection	31053	F-box only protein 50 OS=Homo sapiens GN=NCCRP1 PE=1 SV=1; TOPep_Count=11	57602.5	195478	20003.2	83174.1	4213.08	19609.7	0	134327	260009	72140	83033.8	221457	27987.3	83174.1	1348.74	26842.1	0	130064	291368	35044.4
sp|P46781|RS9_HUMAN	2	2	44.49	0.290639	0.32483	1.59897	0.193453	Hi infection	Low infection	22746	40S ribosomal protein S9 OS=Homo sapiens GN=RPS9 PE=1 SV=3; TOPep_Count=14	50062.3	14302.2	202106	66537.3	151368	29904.8	10643.7	166478	147963	45274.3	72164.7	16202.9	282774	66537.3	48457.7	40934.1	3199.74	161196	165808	21993.5
sp|Q99828|CIB1_HUMAN	2	2	68.8	0.291036	0.32483	2.58675	0.193194	Hi infection	Low infection	21972	Calcium and integrin-binding protein 1 OS=Homo sapiens GN=CIB1 PE=1 SV=4; TOPep_Count=15	7029.27	31477.5	27242.1	12366.1	169335	33939.5	0	120952	74339.6	116659	10132.7	35660.8	38115.5	12366.1	54209.5	46457	0	117114	83305.5	56670.7
sp|P01903|DRA_HUMAN	6	6	252.28	0.291263	0.32483	1.5458	0.193047	Hi infection	Low infection	28871	HLA class II histocompatibility antigen, DR alpha chain OS=Homo sapiens GN=HLA-DRA PE=1 SV=1; TOPep_Count=12	498048	201605	585299	238701	41874.6	769187	422290	874819	530906	420755	717934	228398	818917	238701	13405.4	1.05287e+06	126950	847060	594938	204396
sp|Q12907|LMAN2_HUMAN	4	4	166.89	0.292061	0.324912	2.10483	0.192529	Low infection	Hi infection	40656	Vesicular integral-membrane protein VIP36 OS=Homo sapiens GN=LMAN2 PE=1 SV=1; TOPep_Count=19	893132	313096	668297	422278	156664	688940	115869	214349	260383	188698	1.28745e+06	354706	935042	422278	50153.3	943032	34832.9	207547	291787	91666.4
sp|Q13421|MSLN_HUMAN	10	10	333.39	0.292112	0.324912	1.10518	0.192497	Hi infection	Low infection	69737	Mesothelin OS=Homo sapiens GN=MSLN PE=1 SV=2; TOPep_Count=30	62474.7	987124	35638.8	1.08257e+06	254704	41748.4	32558	448014	444697	289906	90057.1	1.11831e+06	49863.8	1.08257e+06	81539	57145.8	9787.69	433798	498331	140832
sp|Q9UBC9|SPRR3_HUMAN	6	6	164.01	0.293365	0.3258	2.0273	0.191688	Hi infection	Low infection	18709	Small proline-rich protein 3 OS=Homo sapiens GN=SPRR3 PE=1 SV=2; TOPep_Count=18	548960	363216	2.0663e+06	810207	491909	426418	378149	1.42672e+06	2.66793e+06	323556	791324	411487	2.89104e+06	810207	157476	583688	113680	1.38144e+06	2.98971e+06	157178
sp|P12111|CO6A3_HUMAN	2	2	52.02	0.293687	0.3258	1.47485	0.191482	Hi infection	Low infection	345278	Collagen alpha-3(VI) chain OS=Homo sapiens GN=COL6A3 PE=1 SV=5; TOPep_Count=182	59634.5	61904.4	68027.8	134324	41138.7	83068.8	38434.2	153866	105033	48627.5	85962.9	70131.4	95180.5	134324	13169.9	113706	11554.2	148984	117700	23622.4
sp|Q15084|PDIA6_HUMAN	5	5	193.19	0.29473	0.326104	5.08301	0.190813	Low infection	Hi infection	48601	Protein disulfide-isomerase A6 OS=Homo sapiens GN=PDIA6 PE=1 SV=1; TOPep_Count=25	2.43783e+06	1.14227e+06	1.27441e+06	1.23901e+06	61361	2.70602e+06	75435.9	405667	232695	115101	3.51413e+06	1.29408e+06	1.78307e+06	1.23901e+06	19643.7	3.70404e+06	22677.8	392794	260760	55914.1
sp|Q13045|FLII_HUMAN	4	4	91.19	0.294881	0.326104	5.06476	0.190718	Low infection	Hi infection	146253	Protein flightless-1 homolog OS=Homo sapiens GN=FLII PE=1 SV=2; TOPep_Count=68	217325	50502.6	42719.3	54424.3	655.656	100414	4297.93	4978	1099.07	33722.2	313274	57214.3	59770.3	54424.3	209.897	137448	1292.06	4820.04	1231.63	16381.7
sp|Q99832|TCPH_HUMAN	3	3	44.19	0.295127	0.326104	1.40366	0.19056	Hi infection	Low infection	59953	T-complex protein 1 subunit eta OS=Homo sapiens GN=CCT7 PE=1 SV=2; TOPep_Count=35	49079.5	97751.4	201914	141629	6852.15	60249.5	17650.5	114762	108298	122916	70747.9	110742	282506	141629	2193.6	82470.5	5306.15	111121	121360	59710.5
sp|Q5JNZ5|RS26L_HUMAN	1	1	26.36	0.297499	0.327862	10.3349	0.189057	Hi infection	Low infection	13447	Putative 40S ribosomal protein S26-like 1 OS=Homo sapiens GN=RPS26P11 PE=5 SV=1; TOPep_Count=8	0	621.818	47777	2721.88	0	0	0	142582	83844.7	0	0	704.457	66846.7	2721.88	0	0	0	138058	93957	0
sp|Q9Y4B5|MTCL1_HUMAN	1	1	15.62	0.2975	0.327862	1.14953	0.189057	Hi infection	Low infection	210763	Microtubule cross-linking factor 1 OS=Homo sapiens GN=MTCL1 PE=1 SV=5; TOPep_Count=119	22.839	0	1847.96	4251.17	13267.4	18.135	11477.2	4606.19	1989.61	8619.75	32.9223	0	2585.55	4251.17	4247.33	24.8234	3450.32	4460.03	2229.57	4187.33
sp|Q96EH3|MASU1_HUMAN	1	1	23.02	0.298994	0.329076	1.72109	0.188119	Hi infection	Low infection	26606	Mitochondrial assembly of ribosomal large subunit protein 1 OS=Homo sapiens GN=MALSU1 PE=1 SV=1; TOPep_Count=14	301051	18831.3	123071	16455	0	405218	0	194040	398902	44815.4	433964	21334	172194	16455	0	554669	0	187883	447013	21770.6
sp|Q92604|LGAT1_HUMAN	1	1	31.78	0.299939	0.329683	30.0861	0.18753	Low infection	Hi infection	43400	Acyl-CoA:lysophosphatidylglycerol acyltransferase 1 OS=Homo sapiens GN=LPGAT1 PE=2 SV=1; TOPep_Count=19	54587.1	179.299	258527	10158.5	0	5870.09	0	0	0	4691.15	78687.1	203.127	361716	10158.5	0	8035.07	0	0	0	2278.88
sp|Q86V88|MGDP1_HUMAN	1	1	37.41	0.301952	0.330769	13.8472	0.186282	Low infection	Hi infection	20264	Magnesium-dependent phosphatase 1 OS=Homo sapiens GN=MDP1 PE=1 SV=1; TOPep_Count=12	85161.3	37197.6	31149.7	13645.7	3722.35	171665	187.373	5578.6	2079.72	2949.18	122760	42141.1	43582.9	13645.7	1191.65	234978	56.3286	5401.59	2330.55	1432.66
sp|Q13217|DNJC3_HUMAN	4	3	127.71	0.301975	0.330769	2.20072	0.186268	Hi infection	Low infection	58111	DnaJ homolog subfamily C member 3 OS=Homo sapiens GN=DNAJC3 PE=1 SV=1; TOPep_Count=32	47934.9	484553	91142.9	161559	1202.15	106539	39029.2	496426	326133	56433.8	69098	548950	127522	161559	384.848	145832	11733.1	480674	365467	27414.6
sp|P29692|EF1D_HUMAN	3	3	104.11	0.30211	0.330769	2.97466	0.186185	Low infection	Hi infection	31328	Elongation factor 1-delta OS=Homo sapiens GN=EEF1D PE=1 SV=5; TOPep_Count=20	292491	425815	170388	275231	22644.9	310745	17390.8	107389	100439	10402.6	421625	482405	238397	275231	7249.38	425353	5228.07	103981	112552	5053.43
sp|P43307|SSRA_HUMAN	2	2	76.01	0.302862	0.331161	1.35862	0.185722	Low infection	Hi infection	32326	Translocon-associated protein subunit alpha OS=Homo sapiens GN=SSR1 PE=1 SV=3; TOPep_Count=10	25251	0	177263	22046.3	0	9115.39	0	35710.6	35646.1	2355.57	36399.2	0	248016	22046.3	0	12477.3	0	34577.5	39945.3	1144.3
sp|O75131|CPNE3_HUMAN	14	13	554.14	0.303712	0.331203	7.29592	0.185202	Low infection	Hi infection	61058	Copine-3 OS=Homo sapiens GN=CPNE3 PE=1 SV=1; TOPep_Count=26	2.1922e+06	396423	3.68984e+06	1.53902e+06	31120.4	2.1371e+06	101430	296724	162945	132861	3.16005e+06	449107	5.16261e+06	1.53902e+06	9962.65	2.9253e+06	30492.1	287309	182598	64541.6
sp|P40939|ECHA_HUMAN	4	4	128.61	0.303942	0.331203	1.71222	0.185062	Hi infection	Low infection	83799	Trifunctional enzyme subunit alpha, mitochondrial OS=Homo sapiens GN=HADHA PE=1 SV=2; TOPep_Count=44	9918.37	17323.5	239700	128717	19633.4	12947.9	2885	160608	139597	16158.8	14297.3	19625.7	335374	128717	6285.28	17723.2	867.296	155512	156433	7849.69
sp|O00391|QSOX1_HUMAN	14	14	602.88	0.304442	0.331203	1.27469	0.184756	Hi infection	Low infection	83435	Sulfhydryl oxidase 1 OS=Homo sapiens GN=QSOX1 PE=1 SV=3; TOPep_Count=50	1.32302e+06	3.953e+06	977575	1.06022e+06	664429	1.99994e+06	586538	1.98377e+06	1.55993e+06	2.22778e+06	1.90713e+06	4.47835e+06	1.36777e+06	1.06022e+06	212706	2.73754e+06	176327	1.92082e+06	1.74807e+06	1.08222e+06
sp|P25786|PSA1_HUMAN	3	3	92.8	0.30448	0.331203	5.2448	0.184733	Low infection	Hi infection	29933	Proteasome subunit alpha type-1 OS=Homo sapiens GN=PSMA1 PE=1 SV=1; TOPep_Count=18	965588	624050	240606	375237	16677.7	1.12982e+06	46772.1	143224	90449.9	44049.7	1.39189e+06	706985	336641	375237	5339.08	1.54651e+06	14060.8	138679	101359	21398.6
sp|P83731|RL24_HUMAN	1	1	26.59	0.306473	0.331615	2.63714	0.183526	Hi infection	Low infection	17993	60S ribosomal protein L24 OS=Homo sapiens GN=RPL24 PE=1 SV=1; TOPep_Count=10	30802.1	16585.6	191225	51337	4283.78	31414.3	0	182302	142167	43578.9	44401.1	18789.8	267550	51337	1371.38	43000.4	0	176517	159314	21169.9
sp|Q15111|PLCL1_HUMAN	1	1	27.34	0.306646	0.331615	1.24886	0.183421	Hi infection	Low infection	124471	Inactive phospholipase C-like protein 1 OS=Homo sapiens GN=PLCL1 PE=1 SV=3; TOPep_Count=59	233351	121608	208830	89141.5	963946	51283.5	233583	256045	343279	418539	336375	137769	292183	89141.5	308590	70197.6	70220.5	247920	384681	203319
sp|Q14697|GANAB_HUMAN	11	11	309.03	0.307023	0.331615	1.55933	0.183194	Hi infection	Low infection	107374	Neutral alpha-glucosidase AB OS=Homo sapiens GN=GANAB PE=1 SV=3; TOPep_Count=50	705705	502412	1.56098e+06	581939	174225	274988	85841.1	1.0736e+06	1.16973e+06	353686	1.01727e+06	569181	2.18404e+06	581939	55775.2	376408	25805.8	1.03953e+06	1.31081e+06	171815
sp|P08123|CO1A2_HUMAN	3	3	162.96	0.307184	0.331615	1.14037	0.183098	Hi infection	Low infection	129860	Collagen alpha-2(I) chain OS=Homo sapiens GN=COL1A2 PE=1 SV=7; TOPep_Count=79	67185.2	73353.5	41387.7	208873	836053	29456	823033	289385	311507	415345	96847.3	83102	57907.2	208873	267648	40319.8	247422	280203	349077	201767
sp|Q14258|TRI25_HUMAN	1	1	38.12	0.307402	0.331615	2.33167	0.182967	Hi infection	Low infection	72692	E3 ubiquitin/ISG15 ligase TRIM25 OS=Homo sapiens GN=TRIM25 PE=1 SV=2; TOPep_Count=38	13264.8	16406.5	175624	70535.6	3963.33	21821.2	0	161766	99967.1	39667.3	19121.2	18586.9	245723	70535.6	1268.79	29869.1	0	156633	112024	19269.7
sp|P35443|TSP4_HUMAN	6	3	201.36	0.307513	0.331615	1.87116	0.1829	Hi infection	Low infection	108593	Thrombospondin-4 OS=Homo sapiens GN=THBS4 PE=1 SV=2; TOPep_Count=41	41673.6	257761	259356	428463	1.47778e+06	97320.3	1.25594e+06	447996	417083	2.19691e+06	60072.3	292017	362875	428463	473086	133213	377564	433781	467386	1.06722e+06
sp|P21926|CD9_HUMAN	2	2	132.39	0.307627	0.331615	1.42529	0.182832	Hi infection	Low infection	26080	CD9 antigen OS=Homo sapiens GN=CD9 PE=1 SV=4; TOPep_Count=8	1.99251e+06	2.59631e+06	1.72058e+06	1.23208e+06	2.336e+06	2.55529e+06	763016	3.87622e+06	2.75772e+06	1.42654e+06	2.87219e+06	2.94136e+06	2.40734e+06	1.23208e+06	747829	3.49772e+06	229380	3.75323e+06	3.09032e+06	692990
sp|LALBA_BOVIN|	8	8	323.08	0.309109	0.332785	12.6286	0.181946	Low infection	Hi infection	16803	; TOPep_Count=6	448383	228835	311221	34672.3	7.15929e+06	47937.8	619307	61374.8	136710	102243	646343	259247	435442	34672.3	2.29192e+06	65618	186178	59427.3	153198	49668.1
sp|Q08211|DHX9_HUMAN	1	1	26.37	0.310076	0.333222	1.56196	0.181371	Low infection	Hi infection	142292	ATP-dependent RNA helicase A OS=Homo sapiens GN=DHX9 PE=1 SV=4; TOPep_Count=73	18652.4	0	210829	22718.6	0	46367.2	0	33822.2	43671.2	4427.48	26887.4	0	294980	22718.6	0	63468.1	0	32749	48938.2	2150.8
sp|P62241|RS8_HUMAN	4	4	109.72	0.31081	0.333222	2.64466	0.180937	Hi infection	Low infection	24586	40S ribosomal protein S8 OS=Homo sapiens GN=RPS8 PE=1 SV=2; TOPep_Count=10	58963.1	37827.8	174257	76802.4	30251.5	68583.5	18448.3	360216	143678	23301	84995.1	42855	243810	76802.4	9684.5	93878.1	5545.99	348786	161006	11319.2
sp|O75976|CBPD_HUMAN	2	2	33.33	0.311498	0.333222	2.19974	0.180531	Hi infection	Low infection	154030	Carboxypeptidase D OS=Homo sapiens GN=CPD PE=1 SV=2; TOPep_Count=78	2342.57	45666.8	20059.1	24090.7	0	5108.03	2088.02	44676.7	35306.9	13682.9	3376.8	51735.8	28065.6	24090.7	0	6991.95	627.707	43259.1	39565.2	6646.92
sp|P05388|RLA0_HUMAN	1	1	24.12	0.311538	0.333222	3.12241	0.180507	Hi infection	Low infection	34534	60S acidic ribosomal protein P0 OS=Homo sapiens GN=RPLP0 PE=1 SV=1; TOPep_Count=18	22298	101650	26.2632	83753.3	0	211879	611.072	522184	21471.4	18670.7	32142.5	115159	36.7459	83753.3	0	290024	183.702	505614	24061	9069.9
sp|P02763|A1AG1_HUMAN	10	7	633.11	0.311697	0.333222	1.96398	0.180414	Low infection	Hi infection	23836	Alpha-1-acid glycoprotein 1 OS=Homo sapiens GN=ORM1 PE=1 SV=1; TOPep_Count=13	3.07689e+07	7.72745e+06	2.18082e+07	1.19064e+07	4.74155e+06	3.11727e+07	3.39844e+06	4.31688e+06	1.70938e+07	2.92552e+06	4.43532e+07	8.75441e+06	3.05128e+07	1.19064e+07	1.51792e+06	4.26697e+07	1.02165e+06	4.1799e+06	1.91555e+07	1.42117e+06
sp|Q12860|CNTN1_HUMAN	2	2	67.93	0.3119	0.333222	1.5781	0.180295	Hi infection	Low infection	114215	Contactin-1 OS=Homo sapiens GN=CNTN1 PE=1 SV=1; TOPep_Count=59	100.91	29733.4	19559.7	49983.5	172923	5269.58	125038	130251	87754.1	54289.6	145.462	33684.9	27366.7	49983.5	55358.3	7213.08	37589.3	126118	98337.9	26373
sp|O00299|CLIC1_HUMAN	9	9	412.92	0.313797	0.334468	1.775	0.179185	Low infection	Hi infection	27359	Chloride intracellular channel protein 1 OS=Homo sapiens GN=CLIC1 PE=1 SV=4; TOPep_Count=17	939095	1.94014e+06	1.68215e+06	2.48018e+06	363700	1.19572e+06	587902	1.16062e+06	483501	574522	1.3537e+06	2.19799e+06	2.35357e+06	2.48018e+06	116432	1.63672e+06	176737	1.1238e+06	541815	279093
sp|P32969|RL9_HUMAN	1	1	36.14	0.313864	0.334468	3.15287	0.179146	Hi infection	Low infection	22075	60S ribosomal protein L9 OS=Homo sapiens GN=RPL9 PE=1 SV=1; TOPep_Count=11	29969.3	29423.4	165347	47710.7	176.802	26154.9	0	247863	143175	12685.2	43200.7	33333.7	231343	47710.7	56.6001	35801.2	0	239998	160443	6162.26
sp|O43390|HNRPR_HUMAN	2	1	49.73	0.314836	0.335079	3.14741	0.178581	Low infection	Hi infection	71295	Heterogeneous nuclear ribonucleoprotein R OS=Homo sapiens GN=HNRNPR PE=1 SV=1; TOPep_Count=41	271420	154819	111825	116262	53809.2	302302	7895.86	69226.2	22068.1	47368.6	391251	175395	156459	116262	17226.1	413795	2373.68	67029.6	24729.6	23010.8
sp|P05204|HMGN2_HUMAN	1	1	30.65	0.316149	0.33605	6.83681	0.177823	Low infection	Hi infection	9498	Non-histone chromosomal protein HMG-17 OS=Homo sapiens GN=HMGN2 PE=1 SV=3; TOPep_Count=5	165775	608621	103681	659.072	5009.88	26326.2	482859	2267.22	2575.52	82474.4	238964	689506	145064	659.072	1603.83	36035.6	145159	2195.27	2886.15	40064.6
sp|Q14894|CRYM_HUMAN	1	1	29.28	0.318433	0.338049	1.67277	0.176514	Hi infection	Low infection	34036	Ketimine reductase mu-crystallin OS=Homo sapiens GN=CRYM PE=1 SV=1; TOPep_Count=13	0	2796.2	0	607.363	2370.61	5945.31	2550.04	3525.52	5368.72	1335.6	0	3167.81	0	607.363	758.91	8138.03	766.601	3413.65	6016.23	648.81
sp|Q05655|KPCD_HUMAN	5	4	151.74	0.320171	0.339335	4.73535	0.175528	Low infection	Hi infection	78763	Protein kinase C delta type OS=Homo sapiens GN=PRKCD PE=1 SV=2; TOPep_Count=44	8011.36	12890.4	162418	10740.6	10506.7	11806.8	4165.25	6993.36	7273.65	5692.85	11548.4	14603.5	227246	10740.6	3363.55	16161.3	1252.17	6771.46	8150.91	2765.49
sp|Q9NRD1|FBX6_HUMAN	2	2	67.43	0.320453	0.339335	16.3503	0.175368	Low infection	Hi infection	34421	F-box only protein 6 OS=Homo sapiens GN=FBXO6 PE=1 SV=1; TOPep_Count=20	411469	184240	317540	386131	3342.95	453869	925.871	23660.5	12982.7	9424.49	593130	208726	444283	386131	1070.19	621263	278.338	22909.7	14548.6	4578.26
sp|P24539|AT5F1_HUMAN	1	1	16.09	0.322232	0.340432	1.73485	0.174369	Hi infection	Low infection	29058	ATP synthase F(0) complex subunit B1, mitochondrial OS=Homo sapiens GN=ATP5F1 PE=1 SV=2; TOPep_Count=17	990770	151682	5.76364e+06	1.16014e+06	11266.4	552803	13508.5	4.1878e+06	1.99647e+06	242472	1.42819e+06	171840	8.06414e+06	1.16014e+06	3606.74	756685	4060.97	4.05492e+06	2.23726e+06	117789
sp|O60825|F262_HUMAN	1	1	15.37	0.322535	0.340432	1.59225	0.174199	Hi infection	Low infection	59064	6-phosphofructo-2-kinase/fructose-2,6-bisphosphatase 2 OS=Homo sapiens GN=PFKFB2 PE=1 SV=2; TOPep_Count=39	87761.7	1.84386e+06	101465	32165.1	1.04264e+07	93058	2.09148e+06	1.4391e+06	382546	8.19326e+06	126508	2.08891e+06	141964	32165.1	3.33782e+06	127379	628746	1.39344e+06	428684	3.98015e+06
sp|P05155|IC1_HUMAN	18	18	691.3	0.323202	0.340432	2.31964	0.173827	Low infection	Hi infection	55458	Plasma protease C1 inhibitor OS=Homo sapiens GN=SERPING1 PE=1 SV=2; TOPep_Count=24	6.27139e+06	1.04984e+06	3.81812e+06	2.06983e+06	4.28889e+06	5.58877e+06	417696	1.53727e+06	2.26153e+06	543852	9.04018e+06	1.18937e+06	5.34209e+06	2.06983e+06	1.37301e+06	7.64999e+06	125569	1.48849e+06	2.53428e+06	264194
sp|K1H8_HUMAN|	3	1	68.99	0.32342	0.340432	1.14488	0.173705	Hi infection	Low infection	52165	; TOPep_Count=23	739.435	1057.79	875.499	649.1	3876.8	934.154	8928.91	2798.05	3387.68	2185.81	1065.89	1198.36	1224.95	649.1	1241.09	1278.68	2684.24	2709.27	3796.26	1061.83
sp|Q14728|MFS10_HUMAN	1	1	31.77	0.323519	0.340432	121.852	0.17365	Low infection	Hi infection	48818	Major facilitator superfamily domain-containing protein 10 OS=Homo sapiens GN=MFSD10 PE=2 SV=1; TOPep_Count=18	235220	0	861334	138158	5007.96	70758.8	44993.6	1309.89	3384.54	72.9788	339068	0	1.20513e+06	138158	1603.21	96855.7	13526.1	1268.32	3792.75	35.4519
sp|P00505|AATM_HUMAN	6	6	209.88	0.324723	0.341271	5.62204	0.172982	Low infection	Hi infection	47997	Aspartate aminotransferase, mitochondrial OS=Homo sapiens GN=GOT2 PE=1 SV=3; TOPep_Count=29	652573	364649	37410.9	260240	108938	984635	11322.5	73584.1	35452.2	75423.9	940681	413111	52343.1	260240	34874.5	1.34778e+06	3403.81	71249.2	39727.9	36639.7
sp|Q3L8U1|CHD9_HUMAN	1	1	17.84	0.32514	0.341281	2.95627	0.172752	Hi infection	Low infection	328097	Chromodomain-helicase-DNA-binding protein 9 OS=Homo sapiens GN=CHD9 PE=1 SV=2; TOPep_Count=132	0	76193	0	207408	234197	95011.7	186104	763168	200612	48420.6	0	86319	0	207408	74974.1	130053	55947.2	738952	224807	23521.9
sp|Q99798|ACON_HUMAN	2	2	58.41	0.325925	0.341294	1.80886	0.172319	Hi infection	Low infection	86224	Aconitate hydratase, mitochondrial OS=Homo sapiens GN=ACO2 PE=1 SV=2; TOPep_Count=39	24377.3	36331.8	16550.3	29166.4	3590.61	7901.25	2807.37	58027.6	35561.3	0	35139.8	41160.2	23156.2	29166.4	1149.47	10815.4	843.958	56186.3	39850.2	0
sp|P43304|GPDM_HUMAN	6	6	223.25	0.326154	0.341294	1.24864	0.172193	Hi infection	Low infection	81426	Glycerol-3-phosphate dehydrogenase, mitochondrial OS=Homo sapiens GN=GPD2 PE=1 SV=3; TOPep_Count=47	174472	88082.1	851897	154084	149705	52248.9	298796	250855	263967	431981	251501	99788	1.19192e+06	154084	47925.5	71519	89825.1	242895	295804	209849
sp|P52895|AK1C2_HUMAN	3	1	127.43	0.326373	0.341294	4.21743	0.172073	Hi infection	Low infection	37222	Aldo-keto reductase family 1 member C2 OS=Homo sapiens GN=AKR1C2 PE=1 SV=3; TOPep_Count=21	19082.2	203259	105377	43349.1	3840.69	12939	0	486573	201882	12564.2	27506.9	230271	147437	43349.1	1229.53	17711.1	0	471134	226231	6103.49
sp|P62280|RS11_HUMAN	1	1	39.96	0.327476	0.342021	3.29523	0.171469	Hi infection	Low infection	18701	40S ribosomal protein S11 OS=Homo sapiens GN=RPS11 PE=1 SV=3; TOPep_Count=10	37412.6	5198.75	131738	36255	6776.3	39109.2	0	221089	123648	17488.7	53930.2	5889.65	184320	36255	2169.32	53533.2	0	214074	138560	8495.73
sp|P31947|1433S_HUMAN	12	9	514.97	0.330366	0.34461	2.63999	0.1699	Hi infection	Low infection	27982	14-3-3 protein sigma OS=Homo sapiens GN=SFN PE=1 SV=1; TOPep_Count=18	1.43566e+06	4.9211e+06	1.94277e+06	2.66306e+06	623113	1.44991e+06	610138	6.07327e+06	8.80039e+06	565504	2.0695e+06	5.57511e+06	2.71821e+06	2.66306e+06	199479	1.98466e+06	183421	5.88056e+06	9.86179e+06	274712
sp|P51571|SSRD_HUMAN	3	3	108.22	0.331397	0.345256	1.49797	0.169346	Hi infection	Low infection	19269	Translocon-associated protein subunit delta OS=Homo sapiens GN=SSR4 PE=1 SV=1; TOPep_Count=9	97624.9	32981.6	541495	59764.6	3010.87	12856.3	12867	156919	306839	24539.4	140726	37364.8	757629	59764.6	963.878	17597.9	3868.12	151939	343846	11920.8
sp|O00571|DDX3X_HUMAN	2	2	54.12	0.332113	0.345572	3.80094	0.168963	Hi infection	Low infection	73708	ATP-dependent RNA helicase DDX3X OS=Homo sapiens GN=DDX3X PE=1 SV=3; TOPep_Count=40	60578.3	66512.2	139439	15690.3	1136.03	39486.4	0	361989	149418	14495.3	87323.3	75351.6	195095	15690.3	363.681	54049.5	0	350502	167439	7041.57
sp|O43242|PSMD3_HUMAN	1	1	58.41	0.333113	0.346184	1.44083	0.168429	Hi infection	Low infection	61165	26S proteasome non-ATPase regulatory subunit 3 OS=Homo sapiens GN=PSMD3 PE=1 SV=2; TOPep_Count=39	2546.47	151527	51279.5	91514.1	31480.5	19984.8	10182.9	108449	79501	33432.4	3670.72	171664	71747.3	91514.1	10077.9	27355.4	3061.22	105008	89089.4	16240.9
sp|P00734|THRB_HUMAN	17	17	755.16	0.333702	0.346367	1.22779	0.168116	Hi infection	Low infection	71586	Prothrombin OS=Homo sapiens GN=F2 PE=1 SV=2; TOPep_Count=35	1.53543e+06	2.59835e+06	2.35748e+06	3.60774e+06	8.79267e+06	1.89951e+06	5.35521e+06	4.32696e+06	4.6363e+06	4.79481e+06	2.21332e+06	2.94366e+06	3.29844e+06	3.60774e+06	2.81482e+06	2.60007e+06	1.6099e+06	4.18966e+06	5.19547e+06	2.32924e+06
sp|P30046|DOPD_HUMAN	5	5	184.73	0.335203	0.347495	2.55449	0.167321	Low infection	Hi infection	12929	D-dopachrome decarboxylase OS=Homo sapiens GN=DDT PE=1 SV=3; TOPep_Count=7	1.27111e+06	491041	412531	598178	101647	1.43993e+06	174417	264114	270821	218169	1.8323e+06	556299	577189	598178	32540.6	1.971e+06	52433.6	255733	303484	105983
sp|Q15233|NONO_HUMAN	1	1	31.35	0.33639	0.348295	2.497	0.166697	Hi infection	Low infection	54422	Non-POU domain-containing octamer-binding protein OS=Homo sapiens GN=NONO PE=1 SV=4; TOPep_Count=25	249414	455555	1.05445e+06	445967	4443.95	461614	111221	1.7902e+06	1.03441e+06	153240	359530	516097	1.47533e+06	445967	1422.65	631864	33435.6	1.73339e+06	1.15917e+06	74441.3
sp|P19971|TYPH_HUMAN	8	8	396.78	0.337427	0.348937	2.59947	0.166155	Low infection	Hi infection	50434	Thymidine phosphorylase OS=Homo sapiens GN=TYMP PE=1 SV=2; TOPep_Count=27	956248	809121	660889	1.29926e+06	99701.6	252581	144950	293043	195380	207778	1.37843e+06	916652	924677	1.29926e+06	31917.7	345736	43575.2	283744	218944	100935
sp|P62857|RS28_HUMAN	1	1	40.75	0.338003	0.349103	1.32156	0.165855	Hi infection	Low infection	8004	40S ribosomal protein S28 OS=Homo sapiens GN=RPS28 PE=1 SV=1; TOPep_Count=3	0	441892	17784.9	133936	64158.7	0	45950.7	257495	108127	32952.7	0	500619	24883.6	133936	20539.3	0	13813.8	249324	121168	16007.8
sp|Q9Y277|VDAC3_HUMAN	7	6	263.99	0.338561	0.349249	1.42043	0.165564	Hi infection	Low infection	31092	Voltage-dependent anion-selective channel protein 3 OS=Homo sapiens GN=VDAC3 PE=1 SV=1; TOPep_Count=18	379040	157995	1.46436e+06	449804	69206.6	272917	19508.2	950771	519151	242403	546385	178992	2.04884e+06	449804	22155.3	373573	5864.6	920602	581764	117755
sp|P46782|RS5_HUMAN	1	1	65.22	0.340161	0.350469	1.62205	0.164736	Hi infection	Low infection	23144	40S ribosomal protein S5 OS=Homo sapiens GN=RPS5 PE=1 SV=4; TOPep_Count=10	62175	149400	354763	274807	27472.2	58847.3	62476.7	391746	221809	74618.7	89625	169255	496364	274807	8794.73	80551	18781.9	379316	248561	36248.5
sp|P01024|CO3_HUMAN	123	123	6007.76	0.341653	0.350826	1.47916	0.16397	Hi infection	Low infection	188680	Complement C3 OS=Homo sapiens GN=C3 PE=1 SV=2; TOPep_Count=107	3.66468e+07	2.07548e+07	3.39336e+07	2.4276e+07	1.17814e+07	5.41008e+07	8.25848e+06	4.69164e+07	5.54883e+07	1.78838e+07	5.28262e+07	2.35131e+07	4.74778e+07	2.4276e+07	3.77162e+06	7.4054e+07	2.48269e+06	4.54277e+07	6.21806e+07	8.68762e+06
sp|Q04828|AK1C1_HUMAN	3	1	98.08	0.341908	0.350826	4.18081	0.163839	Hi infection	Low infection	37332	Aldo-keto reductase family 1 member C1 OS=Homo sapiens GN=AKR1C1 PE=1 SV=1; TOPep_Count=22	27095.7	217553	133082	58802.5	5209.84	22476.1	0	584416	230317	17043.2	39058.3	246465	186200	58802.5	1667.84	30765.6	0	565872	258095	8279.3
sp|Q9BRF8|CPPED_HUMAN	4	4	115.57	0.341923	0.350826	1.92706	0.163832	Low infection	Hi infection	35979	Serine/threonine-protein phosphatase CPPED1 OS=Homo sapiens GN=CPPED1 PE=1 SV=3; TOPep_Count=19	396323	219902	135490	189911	57687.4	439068	94557.8	125031	117820	98069.5	571298	249127	189569	189911	18467.6	601003	28426.3	121063	132030	47640.5
sp|Q14974|IMB1_HUMAN	5	5	199.81	0.342405	0.350826	4.54515	0.163585	Low infection	Hi infection	98531	Importin subunit beta-1 OS=Homo sapiens GN=KPNB1 PE=1 SV=2; TOPep_Count=38	724646	381379	108532	646910	13684.6	603534	34569.9	145764	57462	33754.2	1.04457e+06	432064	151851	646910	4380.9	826126	10392.5	141139	64392.3	16397.2
sp|P11215|ITAM_HUMAN	32	30	1706.59	0.342787	0.350826	3.27605	0.163391	Low infection	Hi infection	128521	Integrin alpha-M OS=Homo sapiens GN=ITGAM PE=1 SV=2; TOPep_Count=62	1.7581e+06	312915	4.01918e+06	1.58739e+06	126846	1.34874e+06	581459	385567	417812	470100	2.53429e+06	354501	5.62341e+06	1.58739e+06	40607.6	1.84617e+06	174800	373333	468203	228367
sp|P06727|APOA4_HUMAN	10	10	344.55	0.343018	0.350826	1.24196	0.163273	Hi infection	Low infection	45482	Apolipoprotein A-IV OS=Homo sapiens GN=APOA4 PE=1 SV=3; TOPep_Count=28	37272.2	320191	132163	110785	270770	34070.7	54248.5	190793	160146	159771	53727.8	362744	184915	110785	86682.3	46636.4	16308.3	184739	179461	77614.1
sp|Q14520|HABP2_HUMAN	1	1	17.6	0.345815	0.353167	3.47026	0.161858	Low infection	Hi infection	64851	Hyaluronan-binding protein 2 OS=Homo sapiens GN=HABP2 PE=1 SV=1; TOPep_Count=23	151210	58972.8	51111.7	16369.8	8650.33	217041	18272.9	13602.1	26312.1	24506	217969	66810.2	71512.4	16369.8	2769.25	297089	5493.25	13170.5	29485.6	11904.6
sp|BID_HUMAN|	1	1	75.66	0.346149	0.353167	10.6593	0.16169	Low infection	Hi infection	22263	; TOPep_Count=10	125157	657287	958643	907311	3858.95	117505	11212.1	68239.7	23132.5	20440.5	180413	744639	1.34128e+06	907311	1235.37	160843	3370.61	66074.4	25922.5	9929.62
sp|O95171|SCEL_HUMAN	1	1	26.78	0.346677	0.353276	5.97523	0.161426	Hi infection	Low infection	78129	Sciellin OS=Homo sapiens GN=SCEL PE=1 SV=2; TOPep_Count=52	37051.1	7579.04	23498.1	38854.1	0	5316.12	30343	115987	244412	4879.26	53409.1	8586.28	32877.2	38854.1	0	7276.78	9121.8	112307	273889	2370.26
sp|P16403|H12_HUMAN	7	7	311.91	0.347393	0.353576	10.6351	0.161068	Low infection	Hi infection	21463	Histone H1.2 OS=Homo sapiens GN=HIST1H1C PE=1 SV=2; TOPep_Count=13	112547	8.906e+06	1.48048e+06	2.17791e+06	632457	17456.2	1.2982e+06	116507	255029	217823	162236	1.00896e+07	2.07141e+06	2.17791e+06	202470	23894.3	390267	112810	285787	105815
sp|P54819|KAD2_HUMAN	5	5	160.34	0.347972	0.353736	4.15305	0.160779	Low infection	Hi infection	26800	Adenylate kinase 2, mitochondrial OS=Homo sapiens GN=AK2 PE=1 SV=2; TOPep_Count=17	2.16254e+06	1.06301e+06	936865	502915	33988.7	1.81096e+06	172315	335185	211682	142739	3.11729e+06	1.20428e+06	1.31081e+06	502915	10880.9	2.47887e+06	51802	324549	237212	69340.4
sp|P14927|QCR7_HUMAN	1	1	34.65	0.348758	0.354105	1.26019	0.160389	Low infection	Hi infection	13633	Cytochrome b-c1 complex subunit 7 OS=Homo sapiens GN=UQCRB PE=1 SV=2; TOPep_Count=8	56327.9	4031.61	595753	144317	4908.03	21685.1	10790	205358	79569.4	0	81196.4	4567.41	833543	144317	1571.22	29682.9	3243.71	198841	89166.1	0
sp|HBB_HUMAN|	10	5	555.48	0.350478	0.355422	1.27443	0.159538	Hi infection	Low infection	16082	; TOPep_Count=11	1.90043e+07	1.41445e+07	2.60436e+07	4.61756e+07	3.49582e+07	1.72939e+07	2.64336e+07	4.1701e+07	3.76971e+07	2.11291e+07	2.73946e+07	1.60243e+07	3.64387e+07	4.61756e+07	1.11913e+07	2.36721e+07	7.94655e+06	4.03777e+07	4.22437e+07	1.02642e+07
sp|O96008|TOM40_HUMAN	1	1	19.34	0.352483	0.355889	1.7177	0.158556	Hi infection	Low infection	38322	Mitochondrial import receptor subunit TOM40 homolog OS=Homo sapiens GN=TOMM40 PE=1 SV=1; TOPep_Count=11	0	747.969	2203.48	0	0	0	0	1773.56	399.176	0	0	847.373	3082.98	0	0	0	0	1717.28	447.319	0
sp|P09769|FGR_HUMAN	4	3	125.04	0.35309	0.355889	10.5012	0.15826	Low infection	Hi infection	60179	Tyrosine-protein kinase Fgr OS=Homo sapiens GN=FGR PE=1 SV=2; TOPep_Count=29	44013.4	13707.5	169550	86186.4	73.5185	21128	58137	6102.08	1098.98	8829.62	63445.1	15529.2	237225	86186.4	23.5357	28920.3	17477.3	5908.45	1231.53	4289.28
sp|Q14764|MVP_HUMAN	7	7	263	0.353171	0.355889	2.91583	0.158221	Hi infection	Low infection	99662	Major vault protein OS=Homo sapiens GN=MVP PE=1 SV=4; TOPep_Count=49	67558.5	474715	306531	429146	900.55	144658	3407.78	1.12951e+06	621422	32204.3	97385.4	537804	428880	429146	288.295	198010	1024.46	1.09367e+06	696370	15644.3
sp|Q9NZ01|TECR_HUMAN	2	2	62.84	0.354141	0.355889	4.06297	0.15775	Hi infection	Low infection	36521	Very-long-chain enoyl-CoA reductase OS=Homo sapiens GN=TECR PE=1 SV=1; TOPep_Count=17	1258.41	150.338	102034	24916.6	0	328.435	1522.86	162488	64124	119.999	1813.99	170.317	142760	24916.6	0	449.566	457.808	157332	71857.9	58.2936
sp|A8K2U0|A2ML1_HUMAN	1	1	42.54	0.354821	0.355889	2.12167	0.157421	Hi infection	Low infection	162541	Alpha-2-macroglobulin-like protein 1 OS=Homo sapiens GN=A2ML1 PE=1 SV=3; TOPep_Count=68	359634	125610	1.4553e+06	137300	0	42515.1	0	460523	1.44732e+06	20173	518411	142304	2.03616e+06	137300	0	58195.4	0	445910	1.62188e+06	9799.72
sp|P47756|CAPZB_HUMAN	9	9	417.99	0.3551	0.355889	2.17285	0.157286	Low infection	Hi infection	31727	F-actin-capping protein subunit beta OS=Homo sapiens GN=CAPZB PE=1 SV=4; TOPep_Count=20	1.71078e+06	1.59115e+06	1.18685e+06	2.33136e+06	179436	2.19353e+06	453041	975725	346364	580511	2.46609e+06	1.80261e+06	1.66057e+06	2.33136e+06	57443.2	3.00254e+06	136194	944764	388138	282002
sp|Q9BUH6|CI142_HUMAN	1	1	14.24	0.355944	0.355889	Infinity	0.15688	Low infection	Hi infection	22079	Uncharacterized protein C9orf142 OS=Homo sapiens GN=C9orf142 PE=1 SV=2; TOPep_Count=14	25400.2	0	0	0	0	34373.9	0	0	0	0	36614.2	0	0	0	0	47051.6	0	0	0	0
sp|P42574|CASP3_HUMAN	1	1	29.96	0.35618	0.355889	Infinity	0.156766	Low infection	Hi infection	32155	Caspase-3 OS=Homo sapiens GN=CASP3 PE=1 SV=2; TOPep_Count=17	23804.6	0	0	0	0	12579.1	0	0	0	0	34314.3	0	0	0	0	17218.4	0	0	0	0
sp|Q06033|ITIH3_HUMAN	13	13	466.51	0.356456	0.355889	1.39443	0.156634	Low infection	Hi infection	100183	Inter-alpha-trypsin inhibitor heavy chain H3 OS=Homo sapiens GN=ITIH3 PE=1 SV=2; TOPep_Count=43	4.20864e+06	4.44457e+06	4.72432e+06	4.86221e+06	1.03029e+07	4.70749e+06	1.16437e+07	3.97545e+06	4.03783e+06	5.78463e+06	6.06674e+06	5.03525e+06	6.60999e+06	4.86221e+06	3.29828e+06	6.44369e+06	3.50035e+06	3.8493e+06	4.52482e+06	2.81007e+06
sp|Q9UGI8|TES_HUMAN	1	1	27.23	0.356663	0.355889	Infinity	0.156535	Low infection	Hi infection	49900	Testin OS=Homo sapiens GN=TES PE=1 SV=1; TOPep_Count=27	7618.97	0	20784.4	0	0	0	0	0	0	0	10982.7	0	29080.3	0	0	0	0	0	0	0
sp|Q96M27|PRRC1_HUMAN	1	1	31.85	0.356676	0.355889	Infinity	0.156529	Low infection	Hi infection	46840	Protein PRRC1 OS=Homo sapiens GN=PRRC1 PE=1 SV=1; TOPep_Count=11	23664.9	0	0	0	0	73352.6	0	0	0	0	34112.9	0	0	0	0	100406	0	0	0	0
sp|P38159|RBMX_HUMAN	1	1	27.97	0.356807	0.355889	Infinity	0.156466	Low infection	Hi infection	42417	RNA-binding motif protein, X chromosome OS=Homo sapiens GN=RBMX PE=1 SV=3; TOPep_Count=33	0	294049	75587.2	0	0	0	0	0	0	0	0	333128	105757	0	0	0	0	0	0	0
sp|P21730|C5AR1_HUMAN	1	1	17.7	0.357414	0.355889	Infinity	0.156175	Low infection	Hi infection	39934	C5a anaphylatoxin chemotactic receptor 1 OS=Homo sapiens GN=C5AR1 PE=1 SV=2; TOPep_Count=13	1859.23	0	6341.13	0	0	0	0	0	0	0	2680.07	0	8872.13	0	0	0	0	0	0	0
sp|P60842|IF4A1_HUMAN	8	8	286.85	0.358257	0.355889	1.41174	0.155774	Hi infection	Low infection	46464	Eukaryotic initiation factor 4A-I OS=Homo sapiens GN=EIF4A1 PE=1 SV=1; TOPep_Count=23	239540	239505	688895	265526	112969	149521	100693	523383	403511	160132	345296	271334	963861	265526	36164.9	204667	30270.5	506775	452177	77789.3
sp|A6NDG6|PGP_HUMAN	1	1	37.86	0.35881	0.355889	3.23393	0.155511	Low infection	Hi infection	34552	Phosphoglycolate phosphatase OS=Homo sapiens GN=PGP PE=1 SV=1; TOPep_Count=19	230953	136107	71189.3	136249	9274.07	210834	17230.2	46470.2	38807.4	22310	332918	154196	99603.9	136249	2968.93	288593	5179.8	44995.6	43487.9	10837.8
sp|P39019|RS19_HUMAN	1	1	18.27	0.359246	0.355889	Infinity	0.155305	Low infection	Hi infection	16162	40S ribosomal protein S19 OS=Homo sapiens GN=RPS19 PE=1 SV=2; TOPep_Count=12	0	125186	0	0	0	12252.6	0	0	0	0	0	141823	0	0	0	16771.6	0	0	0	0
sp|Q15046|SYK_HUMAN	1	1	28.65	0.359549	0.355889	7.9818	0.155161	Low infection	Hi infection	68572	Lysine--tRNA ligase OS=Homo sapiens GN=KARS PE=1 SV=3; TOPep_Count=31	104895	51802.2	91729.4	48276.9	0	176282	7063.44	18726.4	7049.17	0	151205	58686.7	128342	48276.9	0	241298	2123.43	18132.2	7899.35	0
sp|Q16762|THTR_HUMAN	1	1	18.9	0.359806	0.355889	Infinity	0.15504	Low infection	Hi infection	33747	Thiosulfate sulfurtransferase OS=Homo sapiens GN=TST PE=1 SV=4; TOPep_Count=19	3996.52	0	38084.2	0	0	0	0	0	0	0	5760.96	0	53285.2	0	0	0	0	0	0	0
sp|Q9H9B4|SFXN1_HUMAN	2	2	74.66	0.360393	0.355889	2.97768	0.154762	Low infection	Hi infection	35992	Sideroflexin-1 OS=Homo sapiens GN=SFXN1 PE=1 SV=4; TOPep_Count=18	36239.6	588.373	322686	38465.7	0	1906.11	0	26644.5	22413.5	8496.72	52239.2	666.567	451483	38465.7	0	2609.12	0	25799	25116.7	4127.56
sp|KRB2A_SHEEP|	1	1	13.69	0.360535	0.355889	Infinity	0.154696	Low infection	Hi infection	19925	; TOPep_Count=1	0	0	0	0	1677.8	15839.9	0	0	0	0	0	0	0	0	537.118	21681.9	0	0	0	0
sp|O43511|S26A4_HUMAN	1	1	24.41	0.360626	0.355889	Infinity	0.154653	Low infection	Hi infection	86464	Pendrin OS=Homo sapiens GN=SLC26A4 PE=1 SV=1; TOPep_Count=25	0	157.374	786.089	0	0	0	0	0	0	0	0	178.289	1099.85	0	0	0	0	0	0	0
sp|FABPH_HUMAN|	1	1	18.75	0.361672	0.355889	1.62323	0.154161	Low infection	Hi infection	14886	; TOPep_Count=13	4405.65	9786.66	3803.41	5934.74	295217	5795.63	10704.9	18709.4	50242.6	19667	6350.72	11087.3	5321.51	5934.74	94508.6	7933.14	3218.15	18115.7	56302.2	9553.88
sp|Q9HDC9|APMAP_HUMAN	13	13	487.83	0.362284	0.355889	5.27387	0.153875	Low infection	Hi infection	46733	Adipocyte plasma membrane-associated protein OS=Homo sapiens GN=APMAP PE=1 SV=2; TOPep_Count=23	1.62354e+06	236865	6.20351e+06	610277	87551.1	441805	252288	135385	321504	311522	2.34032e+06	268344	8.67959e+06	610277	28028	604749	75843.4	131089	360280	151332
sp|Q9GIY3|2B1E_HUMAN	3	1	128.08	0.362881	0.355889	1.00549	0.153596	Low infection	Hi infection	30573	HLA class II histocompatibility antigen, DRB1-14 beta chain OS=Homo sapiens GN=HLA-DRB1 PE=1 SV=1; TOPep_Count=15	7847.45	969.601	32168	1040.96	348.729	4029.85	4963.35	9158.3	4883.78	7852.59	11312.1	1098.46	45007.6	1040.96	111.64	5516.12	1492.1	8867.7	5472.8	3814.66
sp|P21980|TGM2_HUMAN	2	2	53.43	0.363492	0.355889	1.78585	0.153312	Hi infection	Low infection	78531	Protein-glutamine gamma-glutamyltransferase 2 OS=Homo sapiens GN=TGM2 PE=1 SV=2; TOPep_Count=36	51481.5	2276.62	47710.7	83665.4	24839.8	11773.4	0	61704.7	62431.8	45580.6	74210.3	2579.18	66754	83665.4	7952.04	16115.6	0	59746.7	69961.6	22142.3
sp|Q9UKG1|DP13A_HUMAN	1	1	27.15	0.363673	0.355889	Infinity	0.153228	Low infection	Hi infection	80409	DCC-interacting protein 13-alpha OS=Homo sapiens GN=APPL1 PE=1 SV=1; TOPep_Count=37	0	1599.51	32885.3	0	0	0	0	0	0	0	0	1812.09	46011.2	0	0	0	0	0	0	0
sp|P03950|ANGI_HUMAN	1	1	45.58	0.364436	0.355889	1.06558	0.152874	Low infection	Hi infection	16993	Angiogenin OS=Homo sapiens GN=ANG PE=1 SV=1; TOPep_Count=11	306691	1.52881e+06	132884	19932.1	27575.4	367601	36210.8	284304	443619	245270	442094	1.73199e+06	185923	19932.1	8827.8	503178	10885.8	275283	497122	119148
sp|O15389|SIGL5_HUMAN	1	1	32.84	0.36448	0.355889	Infinity	0.152853	Low infection	Hi infection	61700	Sialic acid-binding Ig-like lectin 5 OS=Homo sapiens GN=SIGLEC5 PE=1 SV=1; TOPep_Count=24	1004.84	0	20696.4	0	0	0	0	0	0	0	1448.48	0	28957.1	0	0	0	0	0	0	0
sp|O95782|AP2A1_HUMAN	1	1	19.41	0.364748	0.355889	1.2485	0.152729	Low infection	Hi infection	108672	AP-2 complex subunit alpha-1 OS=Homo sapiens GN=AP2A1 PE=1 SV=3; TOPep_Count=60	32697.9	3105.99	0	8293.63	5723.17	12689.1	0	0	0	21457.6	47133.8	3518.78	0	8293.63	1832.17	17369.1	0	0	0	10423.8
sp|Q00610|CLH1_HUMAN	25	25	1044.72	0.365185	0.355889	1.97693	0.152527	Hi infection	Low infection	193371	Clathrin heavy chain 1 OS=Homo sapiens GN=CLTC PE=1 SV=5; TOPep_Count=95	179084	412277	1.17293e+06	1.50125e+06	76496.2	354242	132847	2.08461e+06	981950	177687	258148	467068	1.64109e+06	1.50125e+06	24488.9	484892	39936.7	2.01847e+06	1.10038e+06	86317.4
sp|P31948|STIP1_HUMAN	3	3	130.67	0.365279	0.355889	4.36037	0.152484	Low infection	Hi infection	63338	Stress-induced-phosphoprotein 1 OS=Homo sapiens GN=STIP1 PE=1 SV=1; TOPep_Count=43	100488	184230	66792.2	53457.2	1977.09	81457.7	5083.04	20318.8	24566.4	3618.26	144853	208713	93451.6	53457.2	632.931	111501	1528.08	19674.1	27529.3	1757.69
sp|P01701|LV103_HUMAN	2	1	52.03	0.365375	0.355889	1.55533	0.15244	Hi infection	Low infection	11671	Ig lambda chain V-I region NEW OS=Homo sapiens PE=1 SV=1; TOPep_Count=6	13460	59775.9	41721.6	6408.72	3592.16	65131	1620.32	40992.3	75142.4	11653.4	19402.6	67720	58374.4	6408.72	1149.97	89152.3	487.107	39691.6	84205.2	5661.04
sp|Q99732|LITAF_HUMAN	1	1	17.81	0.365536	0.355889	Infinity	0.152366	Low infection	Hi infection	17833	Lipopolysaccharide-induced tumor necrosis factor-alpha factor OS=Homo sapiens GN=LITAF PE=1 SV=2; TOPep_Count=1	2968.56	0	121448	0	0	0	0	0	0	0	4279.16	0	169923	0	0	0	0	0	0	0
sp|Q96M91|CFA53_HUMAN	1	1	14.59	0.366478	0.355889	1.13409	0.151932	Hi infection	Low infection	62306	Cilia- and flagella-associated protein 53 OS=Homo sapiens GN=CFAP53 PE=1 SV=2; TOPep_Count=32	1856.64	1242.25	3377.51	4293.56	25042	1751.41	21504.2	7240.71	6587.15	14881.3	2676.33	1407.34	4725.62	4293.56	8016.76	2397.36	6464.65	7010.95	7381.61	7229.07
sp|Q13938|CAYP1_HUMAN	11	11	524.8	0.366515	0.355889	1.206	0.151915	Hi infection	Low infection	21179	Calcyphosin OS=Homo sapiens GN=CAPS PE=1 SV=1; TOPep_Count=12	491969	97994.1	234107	24495.9	309451	206238	1.31315e+06	611861	421631	350345	709172	111017	327549	24495.9	99065.2	282302	394762	592446	472483	170192
sp|Q06828|FMOD_HUMAN	2	2	57.47	0.366541	0.355889	1.13981	0.151903	Hi infection	Low infection	43605	Fibromodulin OS=Homo sapiens GN=FMOD PE=1 SV=2; TOPep_Count=13	11338.8	57532.8	84242.8	160618	14400.7	8991.2	221612	104776	86604.4	81555.8	16344.8	65178.8	117868	160618	4610.13	12307.3	66621.6	101452	97049.6	39618.4
sp|P02760|AMBP_HUMAN	7	7	303.36	0.366687	0.355889	2.36391	0.151836	Low infection	Hi infection	39997	Protein AMBP OS=Homo sapiens GN=AMBP PE=1 SV=1; TOPep_Count=17	2.38704e+06	877583	2.28447e+06	787731	121860	2.76674e+06	368158	604456	1.00904e+06	125801	3.44091e+06	994212	3.1963e+06	787731	39011.2	3.78716e+06	110677	585276	1.13073e+06	61111.9
sp|Q7L0Q8|RHOU_HUMAN	1	1	17.08	0.367064	0.355889	1.30784	0.151664	Low infection	Hi infection	28995	Rho-related GTP-binding protein RhoU OS=Homo sapiens GN=RHOU PE=1 SV=1; TOPep_Count=14	0.852754	26140.5	6856.26	122.041	189790	1297.02	97399.9	28258.5	12589.4	64540.6	1.22924	29614.5	9592.88	122.041	60758	1775.38	29280.7	27361.8	14107.8	31352.7
sp|P14314|GLU2B_HUMAN	6	6	188.97	0.367784	0.356175	1.91865	0.151335	Low infection	Hi infection	60468	Glucosidase 2 subunit beta OS=Homo sapiens GN=PRKCSH PE=1 SV=2; TOPep_Count=19	417317	274512	219504	211103	27692.3	481008	41194	47314.3	32444	293792	601561	310994	307117	211103	8865.21	658410	12383.9	45813	36357	142719
sp|P22314|UBA1_HUMAN	17	17	791.28	0.368639	0.356592	1.86804	0.150945	Low infection	Hi infection	118969	Ubiquitin-like modifier-activating enzyme 1 OS=Homo sapiens GN=UBA1 PE=1 SV=3; TOPep_Count=56	1.47627e+06	1.34304e+06	1.14974e+06	1.39515e+06	441922	1.95525e+06	238366	592225	529016	714083	2.12804e+06	1.52153e+06	1.60865e+06	1.39515e+06	141474	2.67637e+06	71658.2	573433	592819	346889
sp|P48444|COPD_HUMAN	1	1	17.52	0.369618	0.356595	4.90855	0.150501	Low infection	Hi infection	57741	Coatomer subunit delta OS=Homo sapiens GN=ARCN1 PE=1 SV=1; TOPep_Count=29	146188	119303	46388.3	120196	3507.54	306837	2103.13	51811.2	8309.01	4885.01	210729	135158	64903.8	120196	1122.88	420004	632.248	50167.2	9311.14	2373.05
sp|Q9NZM1|MYOF_HUMAN	2	1	89.46	0.3698	0.356595	3.05559	0.150418	Low infection	Hi infection	236211	Myoferlin OS=Homo sapiens GN=MYOF PE=1 SV=1; TOPep_Count=130	153764	95496.5	156625	37457.1	41880.6	120681	3286.06	23474.4	49793.6	12176	221651	108188	219141	37457.1	13407.4	165190	987.864	22729.6	55799.1	5914.87
sp|P21964|COMT_HUMAN	2	2	56.18	0.369918	0.356595	3.3152	0.150365	Low infection	Hi infection	30585	Catechol O-methyltransferase OS=Homo sapiens GN=COMT PE=1 SV=2; TOPep_Count=15	7636.19	23270.6	566839	33052.2	1778.5	16870.9	349.246	40848.1	43154	0	11007.5	26363.2	793087	33052.2	569.357	23093.2	104.991	39551.9	48358.7	0
sp|P14406|CX7A2_HUMAN	2	2	91.45	0.371121	0.357221	1.25793	0.149822	Hi infection	Low infection	9501	Cytochrome c oxidase subunit 7A2, mitochondrial OS=Homo sapiens GN=COX7A2 PE=1 SV=1; TOPep_Count=5	354722	32215.1	1.73549e+06	460879	173333	161647	275337	915760	504327	301641	511331	36496.4	2.4282e+06	460879	55489.5	221265	82772.7	886702	565152	146532
sp|O43451|MGA_HUMAN	15	15	576.72	0.37142	0.357221	2.41981	0.149688	Low infection	Hi infection	211142	Maltase-glucoamylase, intestinal OS=Homo sapiens GN=MGAM PE=1 SV=5; TOPep_Count=79	289325	147939	414141	134657	27901.1	224854	43800.6	58628.8	92211.8	76323.2	417060	167600	579442	134657	8932.05	307783	13167.5	56768.5	103333	37076.5
sp|P61981|1433G_HUMAN	9	6	345.54	0.373384	0.3587	1.70891	0.148809	Low infection	Hi infection	28567	14-3-3 protein gamma OS=Homo sapiens GN=YWHAG PE=1 SV=2; TOPep_Count=18	1.39691e+06	1.1224e+06	707661	1.25186e+06	468302	2.7163e+06	374752	1.0291e+06	591213	395548	2.01364e+06	1.27157e+06	990117	1.25186e+06	149919	3.71811e+06	112659	996448	662518	192150
sp|Q96TA1|NIBL1_HUMAN	1	1	18.77	0.373859	0.358745	1.91525	0.148598	Hi infection	Low infection	84709	Niban-like protein 1 OS=Homo sapiens GN=FAM129B PE=1 SV=3; TOPep_Count=42	156922	318236	130149	164656	672.703	118100	3497.77	337017	351363	43986	226202	360529	182097	164656	215.354	161657	1051.51	326323	393740	21367.6
sp|O14933|UB2L6_HUMAN	1	1	35.77	0.375406	0.359093	58.8816	0.147912	Low infection	Hi infection	18039	Ubiquitin/ISG15-conjugating enzyme E2 L6 OS=Homo sapiens GN=UBE2L6 PE=1 SV=4; TOPep_Count=10	38924.1	0	2997.5	33063	0	77700.3	0	1111.32	0	0	56108.9	0	4193.92	33063	0	106357	0	1076.06	0	0
sp|P18124|RL7_HUMAN	2	2	91.49	0.375434	0.359093	2.09102	0.1479	Hi infection	Low infection	29375	60S ribosomal protein L7 OS=Homo sapiens GN=RPL7 PE=1 SV=1; TOPep_Count=16	107986	105893	522833	215966	9424.45	122449	3026.01	645060	288828	40748.7	155662	119966	731517	215966	3017.07	167610	909.687	624592	323663	19795
sp|P55058|PLTP_HUMAN	7	7	291.75	0.375507	0.359093	1.17727	0.147868	Hi infection	Low infection	55044	Phospholipid transfer protein OS=Homo sapiens GN=PLTP PE=1 SV=1; TOPep_Count=25	198508	3.58996e+06	848835	1.44058e+06	448795	193788	292557	903647	774035	1.86069e+06	286148	4.06706e+06	1.18764e+06	1.44058e+06	143674	265260	87949.2	874973	867389	903890
sp|P23142|FBLN1_HUMAN	10	9	394.58	0.377079	0.360139	1.17838	0.147176	Hi infection	Low infection	81379	Fibulin-1 OS=Homo sapiens GN=FBLN1 PE=1 SV=4; TOPep_Count=35	1.53683e+06	1.78262e+06	1.78375e+06	2.88836e+06	6.51076e+06	1.2453e+06	8.42455e+06	4.34858e+06	3.57972e+06	4.27916e+06	2.21534e+06	2.01953e+06	2.49572e+06	2.88836e+06	2.08431e+06	1.70458e+06	2.53261e+06	4.2106e+06	4.01146e+06	2.07874e+06
sp|P02745|C1QA_HUMAN	1	1	25.73	0.377459	0.360139	4.08382	0.14701	Low infection	Hi infection	26396	Complement C1q subcomponent subunit A OS=Homo sapiens GN=C1QA PE=1 SV=2; TOPep_Count=15	427651	139785	445441	68913.9	4280.13	359804	0	3445.08	148291	0	616457	158362	623234	68913.9	1370.21	492505	0	3335.77	166175	0
sp|Q09666|AHNK_HUMAN	3	3	106.74	0.378069	0.36031	2.84191	0.146743	Hi infection	Low infection	629324	Neuroblast differentiation-associated protein AHNAK OS=Homo sapiens GN=AHNAK PE=1 SV=2; TOPep_Count=413	43828.6	191534	60634.5	41788.8	148173	6498.16	12252	345722	256076	12917.4	63178.7	216989	84836.3	41788.8	47434.9	8894.78	3683.24	334751	286961	6275.07
sp|P24821|TENA_HUMAN	3	3	105.01	0.378542	0.360352	1.16908	0.146537	Hi infection	Low infection	246456	Tenascin OS=Homo sapiens GN=TNC PE=1 SV=3; TOPep_Count=105	8974.92	996.7	16661.7	1842.64	2750.85	47099.2	0	15943.7	7691.21	15609.2	12937.3	1129.16	23312	1842.64	880.637	64470.1	0	15437.8	8618.83	7582.66
sp|P13646|K1C13_HUMAN	37	21	1940.3	0.379661	0.361007	2.24498	0.14605	Hi infection	Low infection	50011	Keratin, type I cytoskeletal 13 OS=Homo sapiens GN=KRT13 PE=1 SV=4; TOPep_Count=32	1.07278e+07	1.90466e+06	2.50058e+07	1.3252e+07	3.1218e+06	4.94997e+06	75085.8	1.8153e+07	3.63338e+07	2.31489e+06	1.5464e+07	2.15778e+06	3.49867e+07	1.3252e+07	999392	6.77559e+06	22572.5	1.75769e+07	4.07159e+07	1.12454e+06
sp|P01040|CYTA_HUMAN	1	1	20.43	0.380185	0.361097	1.03912	0.145823	Low infection	Hi infection	11111	Cystatin-A OS=Homo sapiens GN=CSTA PE=1 SV=1; TOPep_Count=7	4831.47	219643	3741.02	10046.5	746490	951.021	460790	41932.2	113441	441213	6964.55	248833	5234.21	10046.5	238976	1301.77	138524	40601.7	127123	214334
sp|P29728|OAS2_HUMAN	4	4	176.31	0.381403	0.361449	3.21135	0.145297	Low infection	Hi infection	83459	2'-5'-oligoadenylate synthase 2 OS=Homo sapiens GN=OAS2 PE=1 SV=3; TOPep_Count=38	163371	27970.1	711581	191973	94315.4	136856	26633.4	54459.2	47153.6	78911.8	235499	31687.3	995602	191973	30193.4	187331	8006.6	52731.1	52840.7	38334
sp|P22061|PIMT_HUMAN	1	1	43.64	0.381741	0.361449	4.05155	0.145152	Low infection	Hi infection	24903	Protein-L-isoaspartate(D-aspartate) O-methyltransferase OS=Homo sapiens GN=PCMT1 PE=1 SV=4; TOPep_Count=11	30992.7	287262	254204	362245	17872.6	27931.1	23663.4	29263.5	51826.1	25131	44675.9	325439	355667	362245	5721.59	38232.5	7113.75	28334.9	58076.7	12208.2
sp|P60903|S10AA_HUMAN	3	3	102.03	0.383088	0.361449	1.98333	0.144574	Hi infection	Low infection	11421	Protein S100-A10 OS=Homo sapiens GN=S100A10 PE=1 SV=2; TOPep_Count=5	400461	918803	1.08002e+06	604316	358301	251768	162190	1.14447e+06	1.86154e+06	203460	577263	1.04091e+06	1.5111e+06	604316	114704	344625	48758	1.10816e+06	2.08606e+06	98837.2
sp|P05062|ALDOB_HUMAN	1	1	20.12	0.383101	0.361449	1.2152	0.144569	Low infection	Hi infection	40072	Fructose-bisphosphate aldolase B OS=Homo sapiens GN=ALDOB PE=1 SV=2; TOPep_Count=18	0	0	3209.47	40050.9	14309.3	6077.62	51704.5	9580.3	10055.9	21045.6	0	0	4490.5	40050.9	4580.88	8319.13	15543.6	9276.31	11268.7	10223.6
sp|KRA61_SHEEP|	1	1	41.17	0.383144	0.361449	292.144	0.14455	Low infection	Hi infection	8914	; TOPep_Count=3	0	3662.19	0	2660.26	4603.52	419572	16962.4	0	109.508	546.91	0	4148.89	0	2660.26	1473.74	574316	5099.28	0	122.715	265.68
sp|Q96D15|RCN3_HUMAN	2	2	87.79	0.383418	0.361449	1.1642	0.144433	Hi infection	Low infection	37581	Reticulocalbin-3 OS=Homo sapiens GN=RCN3 PE=1 SV=1; TOPep_Count=14	6210.98	44639.9	78066.6	192112	304234	23134.1	304795	168214	136864	170510	8953.1	50572.5	109226	192112	97395.3	31666.4	91628.4	162876	153371	82831
sp|O43776|SYNC_HUMAN	1	1	18.34	0.383573	0.361449	1.1944	0.144367	Hi infection	Low infection	63869	Asparagine--tRNA ligase, cytoplasmic OS=Homo sapiens GN=NARS PE=1 SV=1; TOPep_Count=29	21499.7	10351.8	27300.9	6259.54	0	15536.8	0	18963.8	16670.6	5802.14	30991.7	11727.5	38197.9	6259.54	0	21267	0	18362.1	18681.2	2818.58
sp|O00584|RNT2_HUMAN	4	4	144.12	0.38464	0.36175	3.02986	0.143913	Low infection	Hi infection	30200	Ribonuclease T2 OS=Homo sapiens GN=RNASET2 PE=1 SV=2; TOPep_Count=19	1.14945e+06	672682	412937	507702	51488.2	993807	71998.2	223534	215577	106891	1.65692e+06	762080	577757	507702	16483	1.36034e+06	21644.3	216441	241577	51925.9
sp|P46977|STT3A_HUMAN	3	2	102.96	0.384955	0.36175	1.10151	0.143779	Low infection	Hi infection	81215	Dolichyl-diphosphooligosaccharide--protein glycosyltransferase subunit STT3A OS=Homo sapiens GN=STT3A PE=1 SV=2; TOPep_Count=36	25211.3	21613.9	128177	10767	368.087	12662.3	667.908	31910.6	21459.2	24238.4	36342	24486.3	179338	10767	117.837	17332.3	200.789	30898	24047.3	11774.6
sp|P62249|RS16_HUMAN	2	2	73.61	0.385187	0.36175	1.38342	0.143681	Hi infection	Low infection	16660	40S ribosomal protein S16 OS=Homo sapiens GN=RPS16 PE=1 SV=2; TOPep_Count=12	126179	109491	630135	237020	105647	143638	30497.1	424472	282434	112837	181887	124042	881647	237020	33820.9	196615	9168.14	411003	316497	54814.4
sp|P84243|H33_HUMAN	7	1	295.81	0.388313	0.364278	3.24688	0.142365	Low infection	Hi infection	15487	Histone H3.3 OS=Homo sapiens GN=H3F3A PE=1 SV=2; TOPep_Count=6	4.22796e+07	1.63206e+07	1.74795e+07	2.47938e+07	1.30739e+06	3.31931e+07	1.85548e+06	8.3507e+06	7.73738e+06	2.0255e+06	6.09458e+07	1.84896e+07	2.44563e+07	2.47938e+07	418539	4.54352e+07	557800	8.08572e+06	8.67057e+06	983952
sp|P08567|PLEK_HUMAN	4	4	139.83	0.391637	0.366986	3.22016	0.140984	Low infection	Hi infection	40610	Pleckstrin OS=Homo sapiens GN=PLEK PE=1 SV=3; TOPep_Count=16	797260	763469	1.11329e+06	553462	20761.8	609949	169518	252380	178509	105159	1.14925e+06	864932	1.55765e+06	553462	6646.53	834908	50960.9	244372	200039	51084.3
sp|Q7L576|CYFP1_HUMAN	2	2	41.15	0.392732	0.367375	2.92493	0.140534	Low infection	Hi infection	146853	Cytoplasmic FMR1-interacting protein 1 OS=Homo sapiens GN=CYFIP1 PE=1 SV=1; TOPep_Count=73	87247.1	56604.3	105708	68051.2	1869.23	110722	10155.5	22314.6	38897.1	3310.97	125766	64127	147900	68051.2	598.402	151558	3052.98	21606.5	43588.4	1608.41
sp|Q03181|PPARD_HUMAN	1	1	14.68	0.392999	0.367375	1.21454	0.140424	Hi infection	Low infection	50780	Peroxisome proliferator-activated receptor delta OS=Homo sapiens GN=PPARD PE=1 SV=1; TOPep_Count=24	343158	791614	614514	1.04154e+06	2.14717e+06	418903	1.57887e+06	1.33834e+06	914932	1.35691e+06	494661	896818	859792	1.04154e+06	687378	573401	474645	1.29587e+06	1.02528e+06	659165
sp|P62258|1433E_HUMAN	11	9	444.2	0.393366	0.367375	1.71466	0.140274	Low infection	Hi infection	29437	14-3-3 protein epsilon OS=Homo sapiens GN=YWHAE PE=1 SV=1; TOPep_Count=18	1.34426e+06	1.10762e+06	700197	929313	300139	1.47632e+06	266323	640281	498371	392057	1.93775e+06	1.25483e+06	979675	929313	96084.4	2.0208e+06	80062.7	619964	558479	190455
sp|P00740|FA9_HUMAN	1	1	33.96	0.394144	0.367692	1.08824	0.139956	Hi infection	Low infection	53225	Coagulation factor IX OS=Homo sapiens GN=F9 PE=1 SV=2; TOPep_Count=28	178221	225628	358951	388069	2.0093e+06	150377	1.27899e+06	701592	638866	800052	256905	255614	502223	388069	643244	205838	384493	679330	715918	388652
sp|Q11128|FUT5_HUMAN	3	3	77.95	0.395546	0.36817	1.31629	0.139385	Hi infection	Low infection	43548	Alpha-(1,3)-fucosyltransferase 5 OS=Homo sapiens GN=FUT5 PE=2 SV=1; TOPep_Count=21	395106	469189	410643	264299	80890.5	360893	33887.5	398073	265372	473212	569544	531544	574548	264299	25895.7	493996	10187.4	385442	297378	229878
Int_P01344ups|IGF2_HUMAN_UPS	3	3	143.23	0.395824	0.36817	1.19375	0.139272	Hi infection	Low infection	7924	Insulin-like growth factor II (Chain 25-91) - Homo sapiens (Human); TOPep_Count=4	209682	776510	903897	1.31663e+06	2.74569e+06	222466	2.29958e+06	1.36535e+06	1.36263e+06	1.60763e+06	302256	879707	1.26468e+06	1.31663e+06	878984	304515	691307	1.32203e+06	1.52697e+06	780957
sp|P01601|KV109_HUMAN	1	1	45.29	0.395974	0.36817	36.643	0.139212	Hi infection	Low infection	13130	Ig kappa chain V-I region HK101 (Fragment) OS=Homo sapiens PE=4 SV=1; TOPep_Count=5	0	0	20420.6	0	62831.7	6908.08	13.0467	52285.9	0	1.36381e+06	0	0	28571.3	0	20114.5	9455.89	3.92214	50626.8	0	662515
sp|P04004|VTNC_HUMAN	9	9	425	0.396514	0.368265	1.26154	0.138993	Low infection	Hi infection	55180	Vitronectin OS=Homo sapiens GN=VTN PE=1 SV=1; TOPep_Count=22	1.0971e+07	6.95187e+06	2.18224e+07	1.08975e+07	1.1059e+07	9.81789e+06	9.92737e+06	9.0153e+06	1.18962e+07	6.75784e+06	1.58147e+07	7.87576e+06	3.05327e+07	1.08975e+07	3.54034e+06	1.34389e+07	2.98439e+06	8.72923e+06	1.3331e+07	3.28284e+06
sp|P01771|HV310_HUMAN	1	1	36.61	0.398408	0.369408	1.44065	0.138231	Hi infection	Low infection	13782	Ig heavy chain V-III region HIL OS=Homo sapiens PE=1 SV=1; TOPep_Count=7	162976	531707	348148	54179	80469.6	602979	803018	689798	706007	199285	234930	602370	487108	54179	25760.9	825367	241406	667910	791157	96809.5
sp|P08729|K2C7_HUMAN	22	13	830.78	0.398627	0.369408	1.57745	0.138143	Low infection	Hi infection	51522	Keratin, type II cytoskeletal 7 OS=Homo sapiens GN=KRT7 PE=1 SV=5; TOPep_Count=34	2.32276e+06	3.11927e+06	1.43498e+06	1.7633e+06	1.33636e+06	3.50167e+06	586179	1.52203e+06	1.14298e+06	1.15613e+06	3.34825e+06	3.53382e+06	2.00774e+06	1.7633e+06	427813	4.79314e+06	176219	1.47373e+06	1.28084e+06	561629
sp|Q12756|KIF1A_HUMAN	1	1	14.19	0.399702	0.369996	106.897	0.137713	Low infection	Hi infection	192652	Kinesin-like protein KIF1A OS=Homo sapiens GN=KIF1A PE=1 SV=2; TOPep_Count=100	257958	686971	301992	119178	0	177988	0	1134.26	0	5056.3	371845	778269	422529	119178	0	243633	0	1098.27	0	2456.26
sp|P01763|HV302_HUMAN	2	1	87.49	0.402195	0.371602	1.19511	0.136724	Hi infection	Low infection	12474	Ig heavy chain V-III region WEA OS=Homo sapiens PE=1 SV=1; TOPep_Count=6	146830	237220	142252	33275	612289	217411	123111	206193	281136	287300	211655	268746	199030	33275	196014	297595	37009.9	199650	315043	139565
sp|P09669|COX6C_HUMAN	2	2	57.23	0.402323	0.371602	1.12046	0.136674	Hi infection	Low infection	8887	Cytochrome c oxidase subunit 6C OS=Homo sapiens GN=COX6C PE=1 SV=2; TOPep_Count=6	110740	47369.1	343660	78988.7	6944.94	83540.3	20183.8	132066	116929	83025.4	159631	53664.4	480828	78988.7	2223.3	114351	6067.7	127875	131031	40332.3
sp|Q9UBX7|KLK11_HUMAN	2	2	72.22	0.402955	0.371777	2.66078	0.136424	Low infection	Hi infection	31891	Kallikrein-11 OS=Homo sapiens GN=KLK11 PE=1 SV=2; TOPep_Count=17	61228.1	297135	30715.8	36650	9401.85	143045	1638.99	74991.7	17481.9	916.824	88260.1	336623	42975.7	36650	3009.84	195802	492.719	72612.1	19590.4	445.377
sp|P07998|RNAS1_HUMAN	1	1	32.5	0.406184	0.374344	62.1425	0.135162	Hi infection	Low infection	18200	Ribonuclease pancreatic OS=Homo sapiens GN=RNASE1 PE=1 SV=4; TOPep_Count=9	0	5336.29	0	0	0	0	0	0	142119	0	0	6045.47	0	0	0	0	0	0	159259	0
sp|P11586|C1TC_HUMAN	1	1	29.78	0.407356	0.374676	1.13005	0.134708	Hi infection	Low infection	102291	C-1-tetrahydrofolate synthase, cytoplasmic OS=Homo sapiens GN=MTHFD1 PE=1 SV=3; TOPep_Count=56	70123.6	266753	877274	512464	14664.8	168508	2765.1	476230	310127	139905	101083	302204	1.22743e+06	512464	4694.67	230656	831.254	461119	347531	67963.4
sp|O00264|PGRC1_HUMAN	1	1	19.92	0.407856	0.374676	1.19397	0.134515	Hi infection	Low infection	21883	Membrane-associated progesterone receptor component 1 OS=Homo sapiens GN=PGRMC1 PE=1 SV=3; TOPep_Count=10	27149.3	41635.3	93596.8	30184.6	0	25422.3	0	76201.8	23745.6	11598	39135.6	47168.6	130955	30184.6	0	34798.4	0	73783.8	26609.5	5634.09
sp|P13164|IFM1_HUMAN	3	3	157.06	0.407885	0.374676	2.71026	0.134504	Low infection	Hi infection	14237	Interferon-induced transmembrane protein 1 OS=Homo sapiens GN=IFITM1 PE=1 SV=3; TOPep_Count=2	712399	296872	1.36837e+06	362747	140612	658730	46924.9	252974	143680	170501	1.02692e+06	336326	1.91454e+06	362747	45014.5	901679	14106.7	244947	161009	82826.6
sp|P49327|FAS_HUMAN	2	2	91.02	0.409022	0.375309	2.57192	0.134067	Hi infection	Low infection	275988	Fatty acid synthase OS=Homo sapiens GN=FASN PE=1 SV=3; TOPep_Count=133	293797	187676	315836	230761	13901.5	224773	35019.6	909481	479025	46362.8	423507	212617	441899	230761	4450.34	307673	10527.7	880622	536799	22522.3
sp|O75923|DYSF_HUMAN	16	15	534.52	0.409949	0.375383	2.83189	0.133712	Low infection	Hi infection	239365	Dysferlin OS=Homo sapiens GN=DYSF PE=1 SV=1; TOPep_Count=113	492069	140606	1.39045e+06	207218	245179	164342	33811	103395	228417	72814.5	709316	159292	1.94543e+06	207218	78489.8	224954	10164.4	100114	255965	35372.1
sp|P30408|T4S1_HUMAN	1	1	29.61	0.409997	0.375383	1.50024	0.133693	Low infection	Hi infection	22755	Transmembrane 4 L6 family member 1 OS=Homo sapiens GN=TM4SF1 PE=1 SV=1; TOPep_Count=2	7743.41	5554.2	6121.7	6669.06	0	19094.6	134.512	12813.7	132.093	0	11162.1	6292.34	8565.12	6669.06	0	26137	40.4373	12407.1	148.025	0
sp|P07919|QCR6_HUMAN	1	1	106.62	0.411807	0.376066	1.17145	0.133004	Hi infection	Low infection	11128	Cytochrome b-c1 complex subunit 6, mitochondrial OS=Homo sapiens GN=UQCRH PE=1 SV=2; TOPep_Count=7	106569	51967.3	872570	91304.4	25712.5	18818.2	0	351066	162707	72087.7	153619	58873.7	1.22085e+06	91304.4	8231.41	25758.6	0	339926	182331	35019
sp|O95544|NADK_HUMAN	1	1	46.17	0.412004	0.376066	8.88094	0.132929	Low infection	Hi infection	49992	NAD kinase OS=Homo sapiens GN=NADK PE=1 SV=1; TOPep_Count=16	1.72413e+06	737817	1.03631e+06	428822	80070.3	874297	1720.8	73112	119037	43500.8	2.48533e+06	835872	1.44995e+06	428822	25633.1	1.19675e+06	517.311	70792	133393	21131.9
sp|P09341|GROA_HUMAN	2	2	73.81	0.412088	0.376066	1.32612	0.132897	Hi infection	Low infection	11633	Growth-regulated alpha protein OS=Homo sapiens GN=CXCL1 PE=1 SV=1; TOPep_Count=8	4576.67	38687.1	22241.6	18875.5	48510.7	1862.63	112841	78196	44300.2	18221	6597.26	43828.6	31119.1	18875.5	15529.9	2549.59	33922.7	75714.8	49643.1	8851.47
sp|Q00325|MPCP_HUMAN	7	7	215.85	0.412795	0.376301	1.22013	0.13263	Hi infection	Low infection	40636	Phosphate carrier protein, mitochondrial OS=Homo sapiens GN=SLC25A3 PE=1 SV=2; TOPep_Count=20	231926	61311.7	864438	257098	49627.8	197190	161510	437148	352504	163671	334321	69459.9	1.20947e+06	257098	15887.5	269917	48553.7	423277	395019	79508.4
sp|P19823|ITIH2_HUMAN	30	30	1380.26	0.413885	0.376885	1.18053	0.132219	Hi infection	Low infection	106964	Inter-alpha-trypsin inhibitor heavy chain H2 OS=Homo sapiens GN=ITIH2 PE=1 SV=2; TOPep_Count=51	3.6985e+06	1.19284e+07	1.40771e+07	2.38977e+07	3.6082e+07	2.24769e+06	3.7606e+07	2.04751e+07	2.19059e+07	2.31575e+07	5.33137e+06	1.35136e+07	1.96959e+07	2.38977e+07	1.1551e+07	3.07667e+06	1.13052e+07	1.98254e+07	2.45479e+07	1.12495e+07
sp|O75477|ERLN1_HUMAN	5	3	142.51	0.415627	0.377927	1.12564	0.131566	Hi infection	Low infection	39183	Erlin-1 OS=Homo sapiens GN=ERLIN1 PE=1 SV=1; TOPep_Count=24	19913.9	7748.33	77332	15585.3	3660.53	8154.3	9629.92	21110.2	13304.4	34100.5	28705.8	8778.07	108198	15585.3	1171.85	11161.7	2894.97	20440.3	14909	16565.5
sp|Q5TEJ8|THMS2_HUMAN	2	2	52.21	0.416161	0.377927	4.27857	0.131366	Low infection	Hi infection	72912	Protein THEMIS2 OS=Homo sapiens GN=THEMIS2 PE=2 SV=1; TOPep_Count=35	120317	39622.5	148846	53467.6	542.78	85682.2	7752.75	5692.29	4276.82	35730.2	173437	44888.2	208257	53467.6	173.762	117283	2330.65	5511.67	4792.64	17357.1
sp|Q9Y266|NUDC_HUMAN	1	1	28.28	0.416381	0.377927	1.33817	0.131284	Low infection	Hi infection	38387	Nuclear migration protein nudC OS=Homo sapiens GN=NUDC PE=1 SV=1; TOPep_Count=23	151462	42730.6	25981.4	33097.1	0	246970	0	85771.3	20728.5	53710.5	218332	48409.5	36351.7	33097.1	0	338056	0	83049.7	23228.5	26091.6
sp|P00450|CERU_HUMAN	41	41	2305.78	0.418123	0.378876	2.23213	0.130638	Low infection	Hi infection	123094	Ceruloplasmin OS=Homo sapiens GN=CP PE=1 SV=1; TOPep_Count=50	2.34543e+07	1.41169e+07	1.98419e+07	1.16518e+07	1.77589e+06	2.23501e+07	2.34155e+06	4.7452e+06	1.06425e+07	2.95462e+06	3.38092e+07	1.5993e+07	2.77616e+07	1.16518e+07	568522	3.05931e+07	703922	4.59463e+06	1.1926e+07	1.4353e+06
sp|P18065|IBP2_HUMAN	4	4	151.06	0.418331	0.378876	1.12305	0.130561	Hi infection	Low infection	35986	Insulin-like growth factor-binding protein 2 OS=Homo sapiens GN=IGFBP2 PE=1 SV=2; TOPep_Count=20	56316.2	141808	235869	263315	856807	77547.1	718336	350159	312140	468775	81179.6	160654	330015	263315	274292	106148	215948	339048	349786	227723
sp|Q9BTT0|AN32E_HUMAN	2	2	52.85	0.419223	0.379003	5.41024	0.130232	Low infection	Hi infection	31013	Acidic leucine-rich nuclear phosphoprotein 32 family member E OS=Homo sapiens GN=ANP32E PE=1 SV=1; TOPep_Count=10	12004.9	259196	190537	162392	2724.68	14964.5	261514	41993.2	8761.57	20802.7	17305	293643	266588	162392	872.259	20483.7	78617.2	40660.7	9818.28	10105.6
sp|O15260|SURF4_HUMAN	4	4	196.61	0.419374	0.379003	3.55356	0.130176	Low infection	Hi infection	30713	Surfeit locus protein 4 OS=Homo sapiens GN=SURF4 PE=1 SV=3; TOPep_Count=9	230643	11200.3	741683	298493	34563.6	243499	130838	95110.4	76389.1	32431.3	332472	12688.8	1.03772e+06	298493	11064.9	333305	39333	92092.4	85602.2	15754.6
sp|O60493|SNX3_HUMAN	1	1	14.72	0.420584	0.379279	2.86996	0.129732	Low infection	Hi infection	18919	Sorting nexin-3 OS=Homo sapiens GN=SNX3 PE=1 SV=3; TOPep_Count=10	0	19572.7	37570.4	0	31007.2	5600.46	0	6789.41	1260.1	5950.28	0	22173.9	52566.2	0	9926.43	7666	0	6573.97	1412.08	2890.55
sp|P62879|GBB2_HUMAN	12	5	615.17	0.420912	0.379279	3.52944	0.129612	Low infection	Hi infection	38159	Guanine nucleotide-binding protein G(I)/G(S)/G(T) subunit beta-2 OS=Homo sapiens GN=GNB2 PE=1 SV=3; TOPep_Count=13	1.10584e+06	367588	1.68011e+06	749093	36790.5	881801	55836.1	270786	255663	65760.9	1.59407e+06	416439	2.35072e+06	749093	11777.8	1.20702e+06	16785.6	262193	286498	31945.5
sp|P00387|NB5R3_HUMAN	1	1	20.14	0.421197	0.379279	1.10772	0.129508	Low infection	Hi infection	34552	NADH-cytochrome b5 reductase 3 OS=Homo sapiens GN=CYB5R3 PE=1 SV=3; TOPep_Count=16	669501	203265	2.09622e+06	603137	2706.71	121980	23323.1	662903	460724	315668	965083	230279	2.9329e+06	603137	866.506	166969	7011.46	641868	516290	153346
sp|K1M1_SHEEP|	10	4	396.44	0.421928	0.379279	2.64296	0.129241	Low infection	Hi infection	48181	; TOPep_Count=30	17512.3	9983.34	15862.8	438.363	14869.8	17270.3	4974.15	4989.38	6470.07	1660.78	25243.9	11310.1	22194.4	438.363	4760.31	23639.9	1495.34	4831.06	7250.41	806.776
sp|P08574|CY1_HUMAN	4	4	147.75	0.422275	0.379279	1.07396	0.129115	Low infection	Hi infection	35852	Cytochrome c1, heme protein, mitochondrial OS=Homo sapiens GN=CYC1 PE=1 SV=3; TOPep_Count=17	143391	26149.9	679445	96649.2	5995.28	34423.9	9112.56	195373	158433	43322.8	206698	29625.1	950640	96649.2	1919.29	47119.9	2739.44	189173	177541	21045.5
sp|P16615|AT2A2_HUMAN	2	2	61.97	0.42271	0.379279	1.2123	0.128957	Hi infection	Low infection	116447	Sarcoplasmic/endoplasmic reticulum calcium ATPase 2 OS=Homo sapiens GN=ATP2A2 PE=1 SV=1; TOPep_Count=52	74769.2	0	370093	74798.6	5918.76	21822.8	10547.5	147434	120061	22392.1	107780	0	517812	74798.6	1894.79	29871.4	3170.81	142756	134541	10877.7
sp|P00966|ASSY_HUMAN	1	1	14.2	0.422845	0.379279	1.947	0.128908	Hi infection	Low infection	46897	Argininosuccinate synthase OS=Homo sapiens GN=ASS1 PE=1 SV=2; TOPep_Count=25	24245.6	18797.6	41671.1	24067.1	18427.4	65356.2	0	41053.9	33978.2	85649.4	34950	21295.8	58303.7	24067.1	5899.23	89460.5	0	39751.2	38076.2	41607
sp|Q7L266|ASGL1_HUMAN	1	1	22.31	0.424142	0.380019	18.8983	0.128438	Low infection	Hi infection	32487	Isoaspartyl peptidase/L-asparaginase OS=Homo sapiens GN=ASRGL1 PE=1 SV=2; TOPep_Count=13	41091.1	107.297	4472.29	2812.76	60.8424	19258.2	0	345.097	0	1192.51	59232.6	121.557	6257.36	2812.76	19.4776	26360.9	0	334.147	0	579.302
sp|P49458|SRP09_HUMAN	1	1	29.03	0.424577	0.380019	37.0376	0.128282	Low infection	Hi infection	10330	Signal recognition particle 9 kDa protein OS=Homo sapiens GN=SRP9 PE=1 SV=2; TOPep_Count=7	147473	42436.3	7778.36	44172.9	0	96408.8	5583.93	3001.98	832.74	144.089	212581	48076	10883	44172.9	0	131966	1678.66	2906.72	933.174	69.9962
sp|Q9GZP4|PITH1_HUMAN	3	3	78.53	0.425714	0.380631	7.01265	0.127873	Low infection	Hi infection	24502	PITH domain-containing protein 1 OS=Homo sapiens GN=PITHD1 PE=1 SV=1; TOPep_Count=16	28988.1	671.536	2933.42	4035.8	0	27283.5	1690.96	1571.74	0	2437.54	41786.2	760.782	4104.26	4035.8	0	37346	508.343	1521.87	0	1184.12
sp|Q6UWZ7|F175A_HUMAN	1	1	16.31	0.426968	0.381127	1.11059	0.127424	Low infection	Hi infection	47144	BRCA1-A complex subunit Abraxas OS=Homo sapiens GN=FAM175A PE=1 SV=2; TOPep_Count=21	21769.5	31024.6	10148.5	0	1.45881e+06	0	609384	29809.5	12676.6	779912	31380.6	35147.8	14199.2	0	467012	0	183195	28863.6	14205.5	378868
sp|P48594|SPB4_HUMAN	25	5	1047.07	0.427177	0.381127	1.87978	0.127349	Low infection	Hi infection	45108	Serpin B4 OS=Homo sapiens GN=SERPINB4 PE=1 SV=2; TOPep_Count=23	545274	290833	134819	111847	290622	646581	71116.6	101378	128613	246758	786010	329484	188631	111847	93037.7	885050	21379.3	98161.4	144125	119871
sp|P49755|TMEDA_HUMAN	1	1	75.81	0.427966	0.381425	1.12031	0.127069	Low infection	Hi infection	25242	Transmembrane emp24 domain-containing protein 10 OS=Homo sapiens GN=TMED10 PE=1 SV=2; TOPep_Count=13	105251	6900.09	469152	77173.9	11689.2	36046.3	0	99912.4	97402.1	72845.4	151718	7817.1	656409	77173.9	3742.1	49340.7	0	96742	109149	35387
sp|O75643|U520_HUMAN	4	4	108.04	0.429011	0.38195	2.76108	0.126698	Low infection	Hi infection	246117	U5 small nuclear ribonucleoprotein 200 kDa helicase OS=Homo sapiens GN=SNRNP200 PE=1 SV=2; TOPep_Count=122	126266	75219.3	49929.4	72746.2	3362.12	198068	5405.26	61198.1	17386.8	3835.5	182012	85215.8	69858.3	72746.2	1076.33	271118	1624.94	59256.2	19483.8	1863.22
sp|O43175|SERA_HUMAN	1	1	27.82	0.430351	0.382737	8.81079	0.126225	Low infection	Hi infection	57467	D-3-phosphoglycerate dehydrogenase OS=Homo sapiens GN=PHGDH PE=1 SV=4; TOPep_Count=24	1362.24	4139.09	76883.5	13008.5	1024.97	23974.8	0	0	2845.47	3010.66	1963.67	4689.16	107571	13008.5	328.127	32817.1	0	0	3188.65	1462.52
sp|O75531|BAF_HUMAN	1	1	33.46	0.431367	0.383046	22.8943	0.125868	Low infection	Hi infection	10391	Barrier-to-autointegration factor OS=Homo sapiens GN=BANF1 PE=1 SV=1; TOPep_Count=7	254701	0	30178.6	297049	0	243862	0	15458.4	0	0	367150	0	42224.2	297049	0	333802	0	14967.9	0	0
sp|O43143|DHX15_HUMAN	1	1	45.53	0.431612	0.383046	3.47009	0.125782	Low infection	Hi infection	91784	Putative pre-mRNA-splicing factor ATP-dependent RNA helicase DHX15 OS=Homo sapiens GN=DHX15 PE=1 SV=2; TOPep_Count=43	201121	90912.2	263433	158633	2758.19	221027	5004.53	66875	47110.1	2465.92	289915	102994	368580	158633	882.988	302545	1504.48	64753	52791.9	1197.9
sp|P22234|PUR6_HUMAN	3	3	148.46	0.432272	0.383226	3.30955	0.125551	Low infection	Hi infection	47901	Multifunctional protein ADE2 OS=Homo sapiens GN=PAICS PE=1 SV=3; TOPep_Count=26	343867	122873	153318	141056	32145.5	449207	9865.11	60851.8	58261.6	43057.6	495682	139203	214514	141056	10290.8	614881	2965.68	58920.9	65288.4	20916.7
sp|O42050|M21_HRSVB	4	1	129.43	0.434128	0.384465	2.66315	0.124905	Hi infection	Low infection	22524	Matrix M2-1 OS=Human respiratory syncytial virus B (strain B1) GN=M2-1 PE=3 SV=1	1939.29	22.4159	15.6708	2.49764	4039.97	111.572	1377.32	8134.87	334.806	100.429	2795.49	25.395	21.9256	2.49764	1293.33	152.722	414.053	7876.74	375.187	48.7867
sp|K1C9_HUMAN|	48	47	2706.93	0.435079	0.384901	1.38477	0.124576	Hi infection	Low infection	62431	; TOPep_Count=30	1.06085e+07	4.7538e+07	1.50586e+07	4.9366e+06	2.06341e+08	1.20892e+07	7.86397e+07	3.69587e+07	2.34041e+07	1.62315e+08	1.52921e+07	5.38557e+07	2.10691e+07	4.9366e+06	6.60566e+07	1.65479e+07	2.36409e+07	3.5786e+07	2.62268e+07	7.88497e+07
sp|O14773|TPP1_HUMAN	2	2	54.1	0.435979	0.385291	2.6467	0.124265	Low infection	Hi infection	61834	Tripeptidyl-peptidase 1 OS=Homo sapiens GN=TPP1 PE=1 SV=2; TOPep_Count=23	80369	0	66411.5	0	0	0	0	8021.9	15745.8	0	115852	0	92919	0	0	0	0	7767.35	17644.9	0
sp|P40227|TCPZ_HUMAN	4	4	126.65	0.437033	0.385386	1.39804	0.123903	Hi infection	Low infection	58555	T-complex protein 1 subunit zeta OS=Homo sapiens GN=CCT6A PE=1 SV=3; TOPep_Count=29	120322	305484	494349	601229	25016.8	194776	31180.7	602915	340649	118362	173443	346082	691664	601229	8008.69	266612	9373.63	583783	381734	57498.1
sp|P01612|KV120_HUMAN	1	1	15.9	0.437419	0.385386	1.18686	0.123771	Hi infection	Low infection	12088	Ig kappa chain V-I region Mev OS=Homo sapiens PE=1 SV=1; TOPep_Count=4	104750	137552	142427	31125.7	15610.9	146177	18457.3	97686.6	205099	423.843	150997	155832	199275	31125.7	4997.56	200089	5548.68	94586.9	229835	205.896
sp|P18077|RL35A_HUMAN	1	1	20.42	0.43782	0.385386	5.17596	0.123634	Hi infection	Low infection	12698	60S ribosomal protein L35a OS=Homo sapiens GN=RPL35A PE=1 SV=2; TOPep_Count=9	0	0	32204.8	23995.3	0	2867.26	0	111525	19502.3	0	0	0	45059.1	23995.3	0	3924.75	0	107986	21854.4	0
sp|P30049|ATPD_HUMAN	1	1	56.63	0.437926	0.385386	19.4583	0.123598	Low infection	Hi infection	17590	ATP synthase subunit delta, mitochondrial OS=Homo sapiens GN=ATP5D PE=1 SV=2; TOPep_Count=5	0	138943	17460.2	48405.1	8875.18	0	0	4706.39	0	0	0	157408	24429.3	48405.1	2841.24	0	0	4557.05	0	0
sp|Q9Y5W9|SNX11_HUMAN	1	1	13.67	0.440467	0.387217	1.27031	0.122734	Hi infection	Low infection	30981	Sorting nexin-11 OS=Homo sapiens GN=SNX11 PE=1 SV=2; TOPep_Count=15	72976.2	30564.6	93873.8	130331	48859	108241	50718.5	150141	68003.4	73427.3	105195	34626.6	131343	130331	15641.3	148163	15247.2	145377	76205.1	35669.7
sp|P01597|KV105_HUMAN	1	1	21.8	0.442162	0.388129	1.15879	0.122163	Hi infection	Low infection	11879	Ig kappa chain V-I region DEE OS=Homo sapiens PE=1 SV=1; TOPep_Count=6	157019	337974	202463	77186.4	49197.7	400977	11439.1	154302	252920	206731	226342	382890	283274	77186.4	15749.8	548864	3438.87	149406	283424	100427
sp|Q9HAV0|GBB4_HUMAN	6	2	287.68	0.44243	0.388129	11.8392	0.122073	Low infection	Hi infection	38395	Guanine nucleotide-binding protein subunit beta-4 OS=Homo sapiens GN=GNB4 PE=1 SV=3; TOPep_Count=14	277493	38418.1	398800	72787.1	510.757	141296	2687.86	14221.6	13985.3	5530.5	400005	43523.8	557977	72787.1	163.51	193409	808.033	13770.4	15672.1	2686.62
sp|P68036|UB2L3_HUMAN	1	1	29.7	0.443425	0.388374	2.98983	0.12174	Low infection	Hi infection	18132	Ubiquitin-conjugating enzyme E2 L3 OS=Homo sapiens GN=UBE2L3 PE=1 SV=1; TOPep_Count=8	949130	417450	229551	159683	23023	899761	123200	190729	143544	67345.3	1.36817e+06	472928	321174	159683	7370.43	1.23161e+06	37036.8	184677	160857	32715.2
sp|Q9H9S3|S61A2_HUMAN	1	1	41.35	0.443636	0.388374	1.26788	0.121669	Hi infection	Low infection	52781	Protein transport protein Sec61 subunit alpha isoform 2 OS=Homo sapiens GN=SEC61A2 PE=2 SV=3; TOPep_Count=17	48741.7	677.985	152218	39731.3	47.1744	29604.4	0	121021	23381.4	2863.41	70261	768.087	212974	39731.3	15.1021	40522.9	0	117181	26201.4	1391
sp|Q07021|C1QBP_HUMAN	5	5	189.6	0.444293	0.388544	2.52732	0.12145	Low infection	Hi infection	31853	Complement component 1 Q subcomponent-binding protein, mitochondrial OS=Homo sapiens GN=C1QBP PE=1 SV=1; TOPep_Count=15	564541	541725	211930	308537	109160	911037	24266.1	207514	191643	53811.5	813783	613719	296520	308537	34945.6	1.24704e+06	7294.95	200929	214757	26140.7
sp|P35221|CTNA1_HUMAN	1	1	28.53	0.446154	0.389765	2.69224	0.120833	Hi infection	Low infection	100804	Catenin alpha-1 OS=Homo sapiens GN=CTNNA1 PE=1 SV=1; TOPep_Count=56	896103	1.31745e+06	287665	636313	5151.87	1.28343e+06	2376.84	3.52952e+06	1.52034e+06	59810.6	1.29173e+06	1.49253e+06	402484	636313	1649.28	1.75678e+06	714.532	3.41753e+06	1.7037e+06	29055
sp|GSTA1_HUMAN|	5	5	195.45	0.447549	0.390576	1.01114	0.120373	Low infection	Hi infection	25652	; TOPep_Count=14	5479.45	12161.2	5640.61	6207.65	85411.8	8646.56	104764	35821.2	13899.1	47048.8	7898.61	13777.4	7892.01	6207.65	27343.1	11835.5	31494.4	34684.6	15575.4	22855.5
sp|O14656|TOR1A_HUMAN	1	1	19.4	0.449776	0.392112	1.05712	0.119644	Low infection	Hi infection	38238	Torsin-1A OS=Homo sapiens GN=TOR1A PE=1 SV=1; TOPep_Count=17	64556.1	59137.9	509873	216087	0	77426.2	0.595446	255663	108032	12155.5	93057.4	66997.2	713384	216087	0	105982	0.179005	247550	121061	5904.95
sp|Q8TC71|MIEAP_HUMAN	2	2	52.65	0.454478	0.3958	1.30279	0.118125	Hi infection	Low infection	62037	Mitochondria-eating protein OS=Homo sapiens GN=SPATA18 PE=1 SV=1; TOPep_Count=34	386.958	1271.96	146.063	87.1781	0	3676.72	2165.08	800.839	324.112	3193.22	557.798	1441	204.363	87.1781	0	5032.76	650.874	775.428	363.203	1551.21
sp|P55786|PSA_HUMAN	8	7	272.75	0.456947	0.397538	3.44421	0.117338	Low infection	Hi infection	104006	Puromycin-sensitive aminopeptidase OS=Homo sapiens GN=NPEPPS PE=1 SV=2; TOPep_Count=53	542562	205902	151777	344108	23397.7	860579	5385.25	95920.3	161408	8174.32	782101	233266	212357	344108	7490.38	1.17797e+06	1618.93	92876.7	180875	3970.95
sp|Q14204|DYHC1_HUMAN	4	4	104.7	0.458772	0.3984	1.54507	0.116762	Hi infection	Low infection	534920	Cytoplasmic dynein 1 heavy chain 1 OS=Homo sapiens GN=DYNC1H1 PE=1 SV=5; TOPep_Count=281	13354.2	48709.8	121854	140953	8139.59	27586.9	3034.99	155382	71277.8	14127.7	19250	55183.3	170492	140953	2605.75	37761.4	912.389	150451	79874.4	6862.98
sp|Q9BUL8|PDC10_HUMAN	1	1	24.64	0.458974	0.3984	2.38311	0.116699	Low infection	Hi infection	24797	Programmed cell death protein 10 OS=Homo sapiens GN=PDCD10 PE=1 SV=1; TOPep_Count=15	0	0	0	0	0	64251.4	64497.6	2970.4	0	20183.4	0	0	0	0	0	87948.2	19389.4	2876.15	0	9804.74
sp|P00736|C1R_HUMAN	4	4	163.46	0.459779	0.3984	2.20002	0.116446	Low infection	Hi infection	81717	Complement C1r subcomponent OS=Homo sapiens GN=C1R PE=1 SV=2; TOPep_Count=39	575862	402366	768272	161727	32876.4	887728	129819	137987	374307	64063.1	830102	455840	1.07492e+06	161727	10524.8	1.21514e+06	39026.5	133608	419451	31120.7
sp|Q96P26|5NT1B_HUMAN	1	1	17.7	0.459838	0.3984	1.15829	0.116427	Hi infection	Low infection	69613	Cytosolic 5'-nucleotidase 1B OS=Homo sapiens GN=NT5C1B PE=2 SV=2; TOPep_Count=41	2.41868e+06	3.72428e+06	1.98525e+06	3.12451e+06	755568	3.56321e+06	1.39515e+06	2.94033e+06	2.74061e+06	2.74151e+06	3.48652e+06	4.21923e+06	2.77765e+06	3.12451e+06	241882	4.87738e+06	419415	2.84703e+06	3.07115e+06	1.33178e+06
sp|P07996|TSP1_HUMAN	17	17	728.94	0.460711	0.398744	1.13173	0.116154	Hi infection	Low infection	133402	Thrombospondin-1 OS=Homo sapiens GN=THBS1 PE=1 SV=2; TOPep_Count=67	4.49667e+06	1.04275e+07	5.67221e+06	9.84682e+06	3.72931e+07	3.39733e+06	4.1814e+07	1.22496e+07	1.34856e+07	2.90474e+07	6.48193e+06	1.18133e+07	7.93622e+06	9.84682e+06	1.19388e+07	4.65032e+06	1.25703e+07	1.18609e+07	1.5112e+07	1.41107e+07
sp|Q13740|CD166_HUMAN	1	1	24.89	0.461465	0.398985	11.3057	0.115919	Low infection	Hi infection	65856	CD166 antigen OS=Homo sapiens GN=ALCAM PE=1 SV=2; TOPep_Count=30	55574.7	28139	2029.87	19261.1	0	115986	1516.31	5926.83	2504.65	3.20257	80110.6	31878.6	2840.07	19261.1	0	158763	455.838	5738.76	2806.73	1.55575
sp|P08571|CD14_HUMAN	3	3	155.13	0.464614	0.401294	1.60435	0.114945	Low infection	Hi infection	40789	Monocyte differentiation antigen CD14 OS=Homo sapiens GN=CD14 PE=1 SV=2; TOPep_Count=17	827668	868048	553926	658767	241314	1.06827e+06	181680	434983	365239	375071	1.19308e+06	983410	775021	658767	77252.6	1.46227e+06	54617.2	421180	409290	182203
sp|O15533|TPSN_HUMAN	2	2	51.81	0.465932	0.401742	1.79336	0.11454	Low infection	Hi infection	48049	Tapasin OS=Homo sapiens GN=TAPBP PE=1 SV=1; TOPep_Count=11	34339.4	1689.53	237659	40904.4	2188.02	11831.7	0	36350	19612.4	22568.4	49500.1	1914.07	332518	40904.4	700.458	16195.5	0	35196.6	21977.8	10963.4
sp|P13639|EF2_HUMAN	18	17	661.98	0.46683	0.401742	1.31684	0.114266	Hi infection	Low infection	96357	Elongation factor 2 OS=Homo sapiens GN=EEF2 PE=1 SV=4; TOPep_Count=52	1.78588e+06	3.01645e+06	2.49108e+06	2.07222e+06	589183	1.46672e+06	631643	3.30085e+06	2.41453e+06	1.08695e+06	2.57435e+06	3.41733e+06	3.48537e+06	2.07222e+06	188617	2.00766e+06	189886	3.19611e+06	2.70574e+06	528020
sp|P04434|KV310_HUMAN	2	1	34.24	0.467371	0.401742	8.91552	0.114101	Low infection	Hi infection	12974	Ig kappa chain V-III region VH (Fragment) OS=Homo sapiens PE=4 SV=1; TOPep_Count=6	264722	285254	368161	0	0	513444	0	0	68816.5	0	381596	323164	515109	0	0	702810	0	0	77116.3	0
sp|O95969|SG1D2_HUMAN	3	3	105.13	0.467483	0.401742	1.01946	0.114067	Low infection	Hi infection	10371	Secretoglobin family 1D member 2 OS=Homo sapiens GN=SCGB1D2 PE=2 SV=1; TOPep_Count=3	340304	4.59958e+06	225424	2.2242e+06	4.70265e+06	373697	598250	2.56647e+06	1.54612e+06	1.37942e+06	490547	5.21085e+06	315400	2.2242e+06	1.50547e+06	511522	179848	2.48504e+06	1.73259e+06	670101
sp|Q9UHA4|LTOR3_HUMAN	1	1	40.73	0.46782	0.401742	35.0162	0.113965	Low infection	Hi infection	13782	Ragulator complex protein LAMTOR3 OS=Homo sapiens GN=LAMTOR3 PE=1 SV=1; TOPep_Count=8	289878	163283	86657.2	292693	0	410080	3420.56	13620.7	1209.07	420.431	417858	184983	121246	292693	0	561323	1028.3	13188.5	1354.9	204.238
sp|Q9GZZ8|LACRT_HUMAN	4	4	118.92	0.468008	0.401742	2.68126	0.113908	Low infection	Hi infection	14348	Extracellular glycoprotein lacritin OS=Homo sapiens GN=LACRT PE=1 SV=1; TOPep_Count=5	1.09844e+06	7.61733e+07	1.95071e+06	6.48508e+07	337850	1.74912e+06	82539.1	7.00488e+06	8.44813e+06	7.92234e+06	1.5834e+06	8.62966e+07	2.72932e+06	6.48508e+07	108157	2.39423e+06	24813.1	6.78261e+06	9.46704e+06	3.84854e+06
sp|Q9BSJ8|ESYT1_HUMAN	1	1	34.43	0.468496	0.40175	1.24296	0.11376	Low infection	Hi infection	123404	Extended synaptotagmin-1 OS=Homo sapiens GN=ESYT1 PE=1 SV=1; TOPep_Count=54	205843	67667.3	65807.2	26191.9	0	228609	0	18963.2	25408.9	160479	296722	76660.1	92073.6	26191.9	0	312924	0	18361.5	28473.5	77958
sp|Q96N66|MBOA7_HUMAN	2	2	58.96	0.469818	0.402472	6.30329	0.11336	Low infection	Hi infection	53526	Lysophospholipid acyltransferase 7 OS=Homo sapiens GN=MBOAT7 PE=1 SV=2; TOPep_Count=20	547342	19911.8	2.06368e+06	164061	90649.9	74547.2	36094	90824.7	52358.9	60538.7	788992	22558	2.88737e+06	164061	29020	102041	10850.7	87942.7	58673.8	29408.7
sp|Q8IWL1|SFPA2_HUMAN	2	2	67.89	0.471844	0.403512	1.79279	0.112752	Low infection	Hi infection	26733	Pulmonary surfactant-associated protein A2 OS=Homo sapiens GN=SFTPA2 PE=1 SV=1; TOPep_Count=14	96400.1	3584.39	65.2444	174738	173483	348.584	19505.6	42424.6	33406.5	36075.9	138960	4060.75	91.2861	174738	55537.6	477.146	5863.84	41078.4	37435.6	17525.1
sp|Q15113|PCOC1_HUMAN	1	1	16.96	0.471994	0.403512	1.12861	0.112707	Hi infection	Low infection	48908	Procollagen C-endopeptidase enhancer 1 OS=Homo sapiens GN=PCOLCE PE=1 SV=2; TOPep_Count=22	4237.48	7500.86	13560.6	14609.7	47702.8	2783.85	33036.6	12423.3	17815.9	29463.5	6108.31	8497.71	18973.1	14609.7	15271.2	3810.57	9931.57	12029.1	19964.7	14312.8
sp|P56134|ATPK_HUMAN	1	1	28.4	0.47271	0.403713	1.09755	0.112493	Hi infection	Low infection	11136	ATP synthase subunit f, mitochondrial OS=Homo sapiens GN=ATP5J2 PE=1 SV=3; TOPep_Count=4	183277	38135.6	491708	256337	3864.63	190675	22705.1	307394	97193.5	153611	264193	43203.7	687968	256337	1237.19	260998	6825.68	297640	108916	74621.5
sp|P62277|RS13_HUMAN	1	1	15.82	0.475165	0.405396	1.47885	0.111765	Hi infection	Low infection	17323	40S ribosomal protein S13 OS=Homo sapiens GN=RPS13 PE=1 SV=2; TOPep_Count=11	70608.4	142098	284542	132986	0	72594.5	0	301177	139870	4400.2	101782	160982	398115	132986	0	99368.4	0	291621	156740	2137.54
sp|P08962|CD63_HUMAN	1	1	35.26	0.477441	0.406664	2.20421	0.111096	Low infection	Hi infection	26585	CD63 antigen OS=Homo sapiens GN=CD63 PE=1 SV=2; TOPep_Count=12	316926	143016	175368	176496	16718	218284	2868.15	159864	39489.3	4738.58	456848	162022	245365	176496	5351.98	298791	862.231	154791	44252	2301.92
sp|Q92598|HS105_HUMAN	1	1	54.13	0.477621	0.406664	1.06282	0.111043	Hi infection	Low infection	97827	Heat shock protein 105 kDa OS=Homo sapiens GN=HSPH1 PE=1 SV=1; TOPep_Count=54	131205	47541.5	76731.5	105235	1802.14	171842	4338.3	91743.2	53071.2	100558	189131	53859.7	107358	105235	576.923	235221	1304.19	88832.1	59471.9	48849.2
sp|O60664|PLIN3_HUMAN	2	2	47.49	0.480304	0.408534	2.37622	0.110263	Low infection	Hi infection	47328	Perilipin-3 OS=Homo sapiens GN=PLIN3 PE=1 SV=3; TOPep_Count=30	7854.32	172702	53095.2	178939	17927.4	9107.31	25162.9	46787.3	33814.4	3226.91	11322	195654	74287.6	178939	5739.15	12466.2	7564.56	45302.7	37892.7	1567.58
sp|Q13488|VPP3_HUMAN	4	4	114.77	0.481558	0.409186	88.1144	0.109901	Low infection	Hi infection	93761	V-type proton ATPase 116 kDa subunit a isoform 3 OS=Homo sapiens GN=TCIRG1 PE=1 SV=3; TOPep_Count=41	38942.6	852.335	259269	35760	0	12279.4	0	0	959.492	728.753	56135.6	965.609	362754	35760	0	16808.3	0	0	1075.21	354.016
sp|NQO2_HUMAN|	1	1	31.81	0.482921	0.409928	5.94237	0.109509	Low infection	Hi infection	26144	; TOPep_Count=15	47782.8	65845.8	0	44043.1	0	137253	0	0	21270.3	0	68878.7	74596.6	0	44043.1	0	187874	0	0	23835.7	0
sp|P01708|LV205_HUMAN	1	1	23.82	0.4843	0.410577	1.76676	0.109115	Hi infection	Low infection	11781	Ig lambda chain V-II region BUR OS=Homo sapiens PE=1 SV=1; TOPep_Count=4	72932.1	221201	139739	16804.4	3704.97	177754	5555.24	210569	258183	14095.6	105131	250598	195514	16804.4	1186.08	243312	1670.03	203887	289322	6847.39
sp|P48643|TCPE_HUMAN	2	1	69.39	0.484785	0.410577	1.19187	0.108977	Hi infection	Low infection	60200	T-complex protein 1 subunit epsilon OS=Homo sapiens GN=CCT5 PE=1 SV=1; TOPep_Count=38	37429.8	64846.4	222269	260725	1225.51	104785	22379.7	195432	123209	45896.8	53954.9	73464.4	310985	260725	392.327	143432	6727.86	189230	138069	22295.9
sp|Q14624|ITIH4_HUMAN	21	21	878.19	0.485154	0.410577	1.16149	0.108872	Low infection	Hi infection	103632	Inter-alpha-trypsin inhibitor heavy chain H4 OS=Homo sapiens GN=ITIH4 PE=1 SV=4; TOPep_Count=47	2.99395e+06	1.85211e+06	3.29878e+06	2.34873e+06	4.3742e+06	3.37125e+06	2.58957e+06	1.88536e+06	2.6672e+06	3.13284e+06	4.31577e+06	2.09826e+06	4.61545e+06	2.34873e+06	1.40032e+06	4.61462e+06	778483	1.82554e+06	2.98888e+06	1.52188e+06
sp|P49821|NDUV1_HUMAN	2	2	45.15	0.4865	0.410874	1.22561	0.108491	Hi infection	Low infection	51580	NADH dehydrogenase [ubiquinone] flavoprotein 1, mitochondrial OS=Homo sapiens GN=NDUFV1 PE=1 SV=4; TOPep_Count=26	603.836	13887.2	27329.9	20975.6	1496.91	283.092	0	23201.7	9961.03	756.941	870.428	15732.8	38238.5	20975.6	479.209	387.501	0	22465.4	11162.4	367.709
sp|O60437|PEPL_HUMAN	13	13	393.08	0.486522	0.410874	4.7834	0.108485	Hi infection	Low infection	205304	Periplakin OS=Homo sapiens GN=PPL PE=1 SV=4; TOPep_Count=135	68364.9	440678	86966.2	203298	67950	25992.1	28405.1	847607	1.03409e+06	7720.39	98547.8	499243	121678	203298	21753	35578.4	8539.22	820711	1.15881e+06	3750.43
sp|P36952|SPB5_HUMAN	3	3	77.9	0.486975	0.410874	1.3053	0.108357	Hi infection	Low infection	42641	Serpin B5 OS=Homo sapiens GN=SERPINB5 PE=1 SV=2; TOPep_Count=22	98554.9	372031	87984.7	108471	28523.8	75365.4	564.968	161443	227139	43005.4	142067	421473	123103	108471	9131.39	103161	169.842	156320	254533	20891.3
sp|Q6ZNJ1|NBEL2_HUMAN	1	1	24.5	0.489053	0.412213	1.01152	0.107773	Hi infection	Low infection	305516	Neurobeachin-like protein 2 OS=Homo sapiens GN=NBEAL2 PE=1 SV=2; TOPep_Count=124	77303.9	54997.1	413862	230253	715.05	36309.3	1776.94	202471	126317	24617.1	111433	62306.1	579051	230253	228.911	49700.7	534.187	196046	141552	11958.6
sp|P07741|APT_HUMAN	1	1	26.24	0.491083	0.413179	1.46288	0.107207	Hi infection	Low infection	19878	Adenine phosphoribosyltransferase OS=Homo sapiens GN=APRT PE=1 SV=2; TOPep_Count=14	226583	181276	719322	212708	1166.28	183119	32679.5	563398	349951	62714.8	326618	205368	1.00643e+06	212708	373.366	250656	9824.2	545521	392158	30465.8
sp|P06681|CO2_HUMAN	5	5	174.41	0.491184	0.413179	1.37259	0.107179	Low infection	Hi infection	84694	Complement C2 OS=Homo sapiens GN=C2 PE=1 SV=2; TOPep_Count=45	187173	316971	405309	238106	123902	513770	182395	209897	226784	177684	269810	359096	567085	238106	39665	703256	54832.1	203237	254136	86315.7
sp|P23246|SFPQ_HUMAN	2	2	56.75	0.493401	0.414628	1.25049	0.106566	Hi infection	Low infection	76327	Splicing factor, proline- and glutamine-rich OS=Homo sapiens GN=SFPQ PE=1 SV=2; TOPep_Count=32	147288	396403	645751	297811	18878.3	121038	25430.5	524807	256917	103942	212315	449084	903497	297811	6043.58	165678	7644.99	508154	287903	50493.1
sp|Q08209|PP2BA_HUMAN	2	2	55.3	0.494628	0.415122	1.74728	0.106229	Low infection	Hi infection	59446	Serine/threonine-protein phosphatase 2B catalytic subunit alpha isoform OS=Homo sapiens GN=PPP3CA PE=1 SV=1; TOPep_Count=27	162737	63205.8	107098	79372.6	17955.5	150299	14506.9	19467.7	31872.4	94643.5	234584	71605.7	149845	79372.6	5748.13	205731	4361.1	18849.9	35716.4	45976.2
sp|Q5T2P8|AXA81_HUMAN	1	1	38.66	0.494978	0.415122	1.25189	0.106133	Hi infection	Low infection	37197	Annexin A8-like protein 1 OS=Homo sapiens GN=ANXA8L1 PE=1 SV=1; TOPep_Count=23	95695	26661.5	187344	59829.7	0	53687.7	0	130338	94594.1	2135.78	137944	30204.7	262121	59829.7	0	73488.6	0	126202	106003	1037.52
sp|P07099|HYEP_HUMAN	3	3	115.66	0.496266	0.415786	1.45872	0.105781	Hi infection	Low infection	53254	Epoxide hydrolase 1 OS=Homo sapiens GN=EPHX1 PE=1 SV=1; TOPep_Count=24	362626	189404	1.07041e+06	120316	71596.1	146402	126164	575556	643505	85603.3	522724	214576	1.49765e+06	120316	22920.2	200397	37927.8	557293	721116	41584.6
sp|P35542|SAA4_HUMAN	2	2	57.52	0.498356	0.416705	2.79975	0.105215	Hi infection	Low infection	14962	Serum amyloid A-4 protein OS=Homo sapiens GN=SAA4 PE=1 SV=2; TOPep_Count=8	90963.7	24213.1	87475.1	19350.5	1786.11	57821.2	11766.8	525.65	347807	3688.66	131124	27431	122390	19350.5	571.791	79146.5	3537.38	508.971	389755	1791.89
sp|P78324|SHPS1_HUMAN	2	2	92.16	0.498538	0.416705	31.369	0.105166	Low infection	Hi infection	55557	Tyrosine-protein phosphatase non-receptor type substrate 1 OS=Homo sapiens GN=SIRPA PE=1 SV=2; TOPep_Count=29	142526	5691.05	45593.8	8408.23	0	49442.3	0	568.423	2869.83	0	205450	6447.38	63792.2	8408.23	0	67677.3	0	550.386	3215.96	0
sp|Q9NYU2|UGGG1_HUMAN	3	3	69.16	0.498854	0.416705	3.02311	0.10508	Low infection	Hi infection	177930	UDP-glucose:glycoprotein glucosyltransferase 1 OS=Homo sapiens GN=UGGT1 PE=1 SV=3; TOPep_Count=81	141724	104582	111411	88990.4	316.837	139130	101075	44924	50198	2303.17	204295	118481	155880	88990.4	101.43	190443	30385.3	43498.5	56252.3	1118.84
sp|P02765|FETUA_HUMAN	14	14	853.39	0.499645	0.416853	1.04887	0.104867	Hi infection	Low infection	40209	Alpha-2-HS-glycoprotein OS=Homo sapiens GN=AHSG PE=1 SV=1; TOPep_Count=17	9.24709e+07	1.07014e+08	1.46611e+08	2.37141e+08	7.24143e+08	8.87464e+07	4.8877e+08	2.46715e+08	2.54677e+08	3.45894e+08	1.33296e+08	1.21236e+08	2.05129e+08	2.37141e+08	2.31822e+08	1.21477e+08	1.46935e+08	2.38887e+08	2.85393e+08	1.68029e+08
sp|P31040|SDHA_HUMAN	2	2	114.28	0.500307	0.416853	1.20339	0.10469	Hi infection	Low infection	73783	Succinate dehydrogenase [ubiquinone] flavoprotein subunit, mitochondrial OS=Homo sapiens GN=SDHA PE=1 SV=2; TOPep_Count=35	78847.4	68314.6	354350	66829.7	41757	35471.5	5543.32	181496	118886	35421.9	113658	77393.5	495785	66829.7	13367.8	48554	1666.45	175737	133224	17207.4
sp|P20702|ITAX_HUMAN	5	4	209.49	0.500523	0.416853	2.02904	0.104632	Low infection	Hi infection	129057	Integrin alpha-X OS=Homo sapiens GN=ITGAX PE=1 SV=3; TOPep_Count=58	70674.7	572790	244297	38574	56730.2	132318	59916.5	96695.8	124326	27223.4	101877	648912	341806	38574	18161.2	181119	18012.3	93627.5	139321	13224.7
sp|Q15008|PSMD6_HUMAN	1	1	17.44	0.501704	0.417266	2.34439	0.104316	Hi infection	Low infection	45898	26S proteasome non-ATPase regulatory subunit 6 OS=Homo sapiens GN=PSMD6 PE=1 SV=1; TOPep_Count=29	15624.7	0	0	4289.65	0	73954.1	0	84404.7	9908.35	0	22522.9	0	0	4289.65	0	101229	0	81726.4	11103.4	0
sp|P36578|RL4_HUMAN	1	1	36.43	0.502013	0.417266	1.07364	0.104234	Hi infection	Low infection	48064	60S ribosomal protein L4 OS=Homo sapiens GN=RPL4 PE=1 SV=5; TOPep_Count=30	784.395	87355.6	168673	97044.9	12844.6	31817.6	0	120549	53043.8	9777.61	1130.7	98965	235997	97044.9	4111.97	43552.5	0	116724	59441.3	4749.8
sp|Q14134|TRI29_HUMAN	2	2	45.05	0.503324	0.417703	5.7137	0.103886	Hi infection	Low infection	66589	Tripartite motif-containing protein 29 OS=Homo sapiens GN=TRIM29 PE=1 SV=2; TOPep_Count=40	6703.02	115468	0	935.529	0	5091.41	0	227564	86357.4	0	9662.38	130813	0	935.529	0	6969.21	0	220343	96772.8	0
sp|P08754|GNAI3_HUMAN	8	3	306.32	0.503988	0.417703	2.10362	0.10371	Low infection	Hi infection	41187	Guanine nucleotide-binding protein G(k) subunit alpha OS=Homo sapiens GN=GNAI3 PE=1 SV=3; TOPep_Count=17	166112	128748	501145	121577	10628.7	72629.6	52856.1	90486.7	110227	13956.5	239450	145859	701172	121577	3402.59	99416.4	15889.7	87615.5	123521	6779.82
sp|Q10588|BST1_HUMAN	7	7	231.28	0.504034	0.417703	1.23322	0.103698	Hi infection	Low infection	36439	ADP-ribosyl cyclase/cyclic ADP-ribose hydrolase 2 OS=Homo sapiens GN=BST1 PE=1 SV=2; TOPep_Count=20	1.83134e+06	687255	1.89905e+06	1.93502e+06	187829	1.58685e+06	915363	1.52712e+06	963560	2.28861e+06	2.63987e+06	778590	2.65704e+06	1.93502e+06	60130.1	2.1721e+06	275179	1.47866e+06	1.07977e+06	1.11177e+06
sp|P35232|PHB_HUMAN	6	6	247.94	0.505492	0.417921	1.63417	0.103313	Low infection	Hi infection	29954	Prohibitin OS=Homo sapiens GN=PHB PE=1 SV=1; TOPep_Count=18	134372	27072.6	1.96693e+06	177543	11925.2	38878.6	12069.1	374120	199574	47535.4	193696	30670.5	2.75201e+06	177543	3817.64	53217.7	3628.26	362249	223644	23091.9
sp|P02656|APOC3_HUMAN	2	2	128.73	0.505532	0.417921	1.04849	0.103303	Low infection	Hi infection	10956	Apolipoprotein C-III OS=Homo sapiens GN=APOC3 PE=1 SV=1; TOPep_Count=6	211587	547643	382447	621466	2.26481e+06	138143	3.97165e+06	1.19371e+06	610702	1.52192e+06	305002	620424	535097	621466	725041	189092	1.19397e+06	1.15583e+06	684357	739322
sp|P49368|TCPG_HUMAN	1	1	29.73	0.506196	0.417921	1.02282	0.103129	Hi infection	Low infection	61177	T-complex protein 1 subunit gamma OS=Homo sapiens GN=CCT3 PE=1 SV=4; TOPep_Count=37	895.137	0	71679.3	168994	0	0	0	88343.9	17547.8	0	1290.34	0	100289	168994	0	0	0	85540.6	19664.1	0
sp|P01861|IGHG4_HUMAN	10	4	494.61	0.506523	0.417921	1.80611	0.103043	Low infection	Hi infection	36542	Ig gamma-4 chain C region OS=Homo sapiens GN=IGHG4 PE=1 SV=1; TOPep_Count=14	3.05879e+06	8.2485e+06	5.34439e+06	827987	505414	5.18714e+06	457853	1.54149e+06	3.84996e+06	215723	4.40924e+06	9.34471e+06	7.47756e+06	827987	161800	7.10023e+06	137641	1.49257e+06	4.31429e+06	104795
sp|Q9H3U1|UN45A_HUMAN	1	1	28.58	0.506838	0.417921	2.26038	0.10296	Hi infection	Low infection	104377	Protein unc-45 homolog A OS=Homo sapiens GN=UNC45A PE=1 SV=1; TOPep_Count=61	10980.5	31908.9	153597	93430.9	553.243	51500.7	1311.4	255099	77450.7	0	15828.4	36149.5	214905	93430.9	177.111	70494.9	394.236	247005	86791.8	0
sp|Q9NZR1|TMOD2_HUMAN	1	1	25.24	0.507287	0.417921	1.1528	0.102843	Hi infection	Low infection	39682	Tropomodulin-2 OS=Homo sapiens GN=TMOD2 PE=1 SV=1; TOPep_Count=22	184683	116967	213961	381495	561343	226517	350531	368231	231025	406396	266220	132512	299362	381495	179704	310060	105378	356546	258888	197420
sp|P02452|CO1A1_HUMAN	3	3	107.32	0.507925	0.418037	1.09059	0.102677	Low infection	Hi infection	139994	Collagen alpha-1(I) chain OS=Homo sapiens GN=COL1A1 PE=1 SV=5; TOPep_Count=83	63341.9	147888	160187	222148	1.36496e+06	53215.2	1.19595e+06	259547	343329	657656	91307	167542	224125	222148	436968	72841.7	359530	251311	384737	319478
sp|P00748|FA12_HUMAN	9	9	325.67	0.50998	0.418544	1.1384	0.102144	Hi infection	Low infection	70140	Coagulation factor XII OS=Homo sapiens GN=F12 PE=1 SV=3; TOPep_Count=30	1.06559e+06	975358	1.10456e+06	151916	130602	709587	477462	653998	596947	1.00068e+06	1.53605e+06	1.10498e+06	1.54543e+06	151916	41809.9	971293	143536	633246	668943	486112
sp|Q9C005|DPY30_HUMAN	1	1	27.61	0.510124	0.418544	1.99643	0.102107	Low infection	Hi infection	11354	Protein dpy-30 homolog OS=Homo sapiens GN=DPY30 PE=1 SV=1; TOPep_Count=6	98199	58737.8	27401.4	180453	4542.92	329782	9637.95	133130	5668.65	13348.6	141553	66543.9	38338.4	180453	1454.34	451411	2897.39	128906	6352.33	6484.54
sp|Q13296|SG2A2_HUMAN	1	1	22.83	0.51026	0.418544	1.11559	0.102071	Low infection	Hi infection	10831	Mammaglobin-A OS=Homo sapiens GN=SCGB2A2 PE=1 SV=1; TOPep_Count=4	83864.1	950262	48920.8	618797	1.95162e+06	116795	402385	614421	435554	553013	120890	1.07655e+06	68447.1	618797	624779	159871	120966	594924	488085	268644
sp|Q9NQP4|PFD4_HUMAN	1	1	19.29	0.510537	0.418544	1.10798	0.102	Hi infection	Low infection	15530	Prefoldin subunit 4 OS=Homo sapiens GN=PFDN4 PE=1 SV=1; TOPep_Count=8	667539	956460	1.26502e+06	1.49361e+06	2.97136e+06	1.08981e+06	1.71611e+06	1.7548e+06	1.37584e+06	1.69376e+06	962255	1.08357e+06	1.76994e+06	1.49361e+06	951230	1.49175e+06	515901	1.69912e+06	1.54178e+06	822797
sp|P20591|MX1_HUMAN	12	12	512.48	0.511475	0.418903	2.55538	0.101759	Low infection	Hi infection	75983	Interferon-induced GTP-binding protein Mx1 OS=Homo sapiens GN=MX1 PE=1 SV=4; TOPep_Count=41	1.54434e+06	388938	1.3595e+06	995050	43415.1	1.04934e+06	281159	373677	356442	219430	2.22616e+06	440628	1.90213e+06	995050	13898.6	1.43635e+06	84523	361820	399432	106595
sp|Q13151|ROA0_HUMAN	1	1	45.45	0.513193	0.4199	2.78593	0.101319	Low infection	Hi infection	31104	Heterogeneous nuclear ribonucleoprotein A0 OS=Homo sapiens GN=HNRNPA0 PE=1 SV=1; TOPep_Count=14	19031.7	40969.7	296243	29913.6	21742.7	26703.1	0	47722.7	19134.1	0	27434.2	46414.5	414485	29913.6	6960.55	36551.6	0	46208.4	21441.8	0
sp|O43399|TPD54_HUMAN	1	1	52.67	0.517295	0.422825	33.644	0.10028	Low infection	Hi infection	22392	Tumor protein D54 OS=Homo sapiens GN=TPD52L2 PE=1 SV=2; TOPep_Count=14	248726	120974	48876.3	136996	0	282477	0	4779.75	5895.68	0	358538	137051	68384.8	136996	0	386659	0	4628.08	6606.74	0
sp|P55259|GP2_HUMAN	10	9	407.22	0.517777	0.422825	1.02292	0.100159	Low infection	Hi infection	61206	Pancreatic secretory granule membrane major glycoprotein GP2 OS=Homo sapiens GN=GP2 PE=2 SV=3; TOPep_Count=26	42732.6	865312	90062.3	99523.3	863169	154552	536343	364987	488067	257925	61598.9	980310	126010	99523.3	276328	211553	161237	353405	546932	125296
sp|Q8TBE9|NANP_HUMAN	1	1	14.59	0.521288	0.425238	115.147	0.0992839	Low infection	Hi infection	28476	N-acylneuraminate-9-phosphatase OS=Homo sapiens GN=NANP PE=1 SV=1; TOPep_Count=14	2603.21	498.035	98307.8	3760.03	0	1523.89	0	335.708	57.5261	3.87134	3752.51	564.223	137546	3760.03	0	2085.92	0	325.056	64.4642	1.88063
sp|P02461|CO3A1_HUMAN	4	4	197.82	0.521746	0.425238	1.03428	0.0991707	Hi infection	Low infection	139844	Collagen alpha-1(III) chain OS=Homo sapiens GN=COL3A1 PE=1 SV=4; TOPep_Count=76	250003	300065	359456	869092	1.86805e+06	281186	1.35929e+06	725052	738884	879647	360379	339943	502930	869092	598024	384892	408633	702045	827999	427317
sp|P12268|IMDH2_HUMAN	2	2	59.74	0.523962	0.4263	1.38176	0.0986253	Low infection	Hi infection	56337	Inosine-5'-monophosphate dehydrogenase 2 OS=Homo sapiens GN=IMPDH2 PE=1 SV=2; TOPep_Count=25	118329	10679.2	405951	84027.3	979.089	117653	2924.85	39502.7	119748	70438.3	170571	12098.4	567982	84027.3	313.438	161045	879.276	38249.2	134190	34217.7
sp|O00629|IMA3_HUMAN	1	1	15.29	0.524112	0.4263	2.57518	0.0985887	Low infection	Hi infection	58475	Importin subunit alpha-3 OS=Homo sapiens GN=KPNA4 PE=1 SV=1; TOPep_Count=19	26901.4	5109.25	29482.1	100043	177.659	61703.6	1105.43	35442.4	887.885	1035.62	38778.3	5788.26	41249.7	100043	56.8745	84460.8	332.318	34317.8	994.97	503.086
sp|P06276|CHLE_HUMAN	1	1	14.19	0.524573	0.4263	1.62103	0.0984758	Low infection	Hi infection	69055	Cholinesterase OS=Homo sapiens GN=BCHE PE=1 SV=1; TOPep_Count=32	22088.8	0	16685.4	8811.04	10271.8	86549.1	344.235	14333.2	15064.6	8871.69	31840.9	0	23345.2	8811.04	3288.34	118470	103.485	13878.4	16881.5	4309.72
sp|P50570|DYN2_HUMAN	1	1	27.86	0.526932	0.427672	4.33694	0.0979017	Low infection	Hi infection	98456	Dynamin-2 OS=Homo sapiens GN=DNM2 PE=1 SV=2; TOPep_Count=56	0	25708.4	0	44579.5	0	1293.19	22965.7	9343.01	0	0	0	29125	0	44579.5	0	1770.14	6904.02	9046.55	0	0
sp|Q13867|BLMH_HUMAN	1	1	34.94	0.527958	0.427672	1.07632	0.0976536	Hi infection	Low infection	53266	Bleomycin hydrolase OS=Homo sapiens GN=BLMH PE=1 SV=1; TOPep_Count=28	674456	524551	584316	1.19146e+06	2.7386e+06	793573	2.00822e+06	1.15607e+06	1.27424e+06	1.49757e+06	972225	594263	817541	1.19146e+06	876717	1.08625e+06	603716	1.11939e+06	1.42793e+06	727496
sp|Q92817|EVPL_HUMAN	13	12	399.54	0.528048	0.427672	1.57248	0.097632	Low infection	Hi infection	232885	Envoplakin OS=Homo sapiens GN=EVPL PE=1 SV=3; TOPep_Count=133	122663	300076	182375	125805	6.43391e+06	95882.2	8.02286e+06	506514	667910	2.99105e+06	176818	339956	255169	125805	2.0597e+06	131245	2.41185e+06	490441	748465	1.453e+06
sp|CASK_BOVIN|	3	3	101.03	0.52905	0.427672	6.86957	0.0973905	Low infection	Hi infection	21481	; TOPep_Count=5	2242.87	66351.1	7567.22	3967.2	3.36692e+06	6805.23	5.25159e+06	126693	141388	275026	3233.09	75169.1	10587.6	3967.2	1.07786e+06	9315.1	1.57875e+06	122673	158440	133603
sp|P02751|FINC_HUMAN	57	57	2824.55	0.52928	0.427672	1.1564	0.0973352	Hi infection	Low infection	266163	Fibronectin OS=Homo sapiens GN=FN1 PE=1 SV=4; TOPep_Count=100	8.464e+06	2.71554e+06	6.49821e+06	3.26264e+06	2.55757e+06	9.58984e+06	2.56758e+06	3.56252e+06	7.42949e+06	6.67876e+06	1.22008e+07	3.07643e+06	9.09191e+06	3.26264e+06	818762	1.31267e+07	771874	3.44948e+06	8.32554e+06	3.24443e+06
sp|P26022|PTX3_HUMAN	4	4	212.98	0.529322	0.427672	2.59437	0.0973254	Low infection	Hi infection	42630	Pentraxin-related protein PTX3 OS=Homo sapiens GN=PTX3 PE=1 SV=3; TOPep_Count=18	573656	257171	304816	362714	20173.3	723898	62859.4	94618.5	174242	111957	826923	291349	426480	362714	6458.15	990882	18897	91616.2	195256	54386.8
sp|P27824|CALX_HUMAN	11	11	359.57	0.531097	0.428501	3.83433	0.0969005	Low infection	Hi infection	68093	Calnexin OS=Homo sapiens GN=CANX PE=1 SV=2; TOPep_Count=27	5.02523e+06	946775	4.78935e+06	1.41457e+06	101361	3.28694e+06	140535	758004	626290	371060	7.24385e+06	1.0726e+06	6.70097e+06	1.41457e+06	32449	4.49922e+06	42248.1	733952	701825	180255
sp|Q15691|MARE1_HUMAN	5	5	123.79	0.531583	0.428501	2.08027	0.0967848	Low infection	Hi infection	30262	Microtubule-associated protein RP/EB family member 1 OS=Homo sapiens GN=MAPRE1 PE=1 SV=3; TOPep_Count=18	351151	37286.6	33037.9	125183	393059	613892	270598	107323	43641.5	224853	506183	42241.9	46224.6	125183	125831	840304	81347.9	103917	48905	109230
sp|P02655|APOC2_HUMAN	1	1	44.31	0.532129	0.428501	1.168	0.0966548	Low infection	Hi infection	11388	Apolipoprotein C-II OS=Homo sapiens GN=APOC2 PE=1 SV=1; TOPep_Count=4	4666.46	7064.73	24831.4	4434.1	17853	2118.78	232013	6755.66	100614	132.847	6726.69	8003.62	34742.6	4434.1	5715.33	2900.22	69748.5	6541.3	112749	64.535
sp|Q969N2|PIGT_HUMAN	1	1	40.7	0.532391	0.428501	1.60509	0.0965926	Low infection	Hi infection	66339	GPI transamidase component PIG-T OS=Homo sapiens GN=PIGT PE=1 SV=1; TOPep_Count=29	22953.1	84.6566	86607.1	21707.5	20.2507	10370.6	55.8793	37707.5	5.71241	148.114	33086.7	95.9073	121175	21707.5	6.48291	14195.5	16.7986	36511	6.40136	71.9512
sp|O94905|ERLN2_HUMAN	3	1	111.57	0.533917	0.429317	2.10493	0.0962315	Low infection	Hi infection	38155	Erlin-2 OS=Homo sapiens GN=ERLIN2 PE=1 SV=1; TOPep_Count=24	57159.3	17597.4	252690	51022.2	11877.8	28564.1	27027.9	43493.8	38147.8	9153.16	82394.9	19936	353549	51022.2	3802.46	39099	8125.21	42113.7	42748.7	4446.45
sp|P06331|HV209_HUMAN	2	2	99.44	0.534835	0.429471	3.49762	0.0960152	Hi infection	Low infection	16500	Ig heavy chain V-II region ARH-77 OS=Homo sapiens PE=4 SV=1; TOPep_Count=5	88742.7	178766	129148	57523.2	54171.3	270790	41490.7	697588	519531	12990.7	127922	202524	180696	57523.2	17342	370662	12473	675453	582191	6310.68
sp|P14618|KPYM_HUMAN	27	27	1326.15	0.535132	0.429471	1.4037	0.0959454	Low infection	Hi infection	58581	Pyruvate kinase PKM OS=Homo sapiens GN=PKM PE=1 SV=4; TOPep_Count=36	2.4007e+06	8.46952e+06	8.80813e+06	5.36926e+06	2.45577e+06	3.70892e+06	7.37855e+06	4.36915e+06	3.51535e+06	3.89787e+06	3.4606e+06	9.5951e+06	1.23238e+07	5.36926e+06	786173	5.07682e+06	2.21816e+06	4.23051e+06	3.93933e+06	1.89352e+06
sp|Q14914|PTGR1_HUMAN	1	1	27.83	0.537642	0.431073	2.10154	0.0953587	Hi infection	Low infection	36186	Prostaglandin reductase 1 OS=Homo sapiens GN=PTGR1 PE=1 SV=2; TOPep_Count=19	16742	35666.5	8760.44	14767.2	603.276	79612.1	3653.28	18426.8	4376.67	121126	24133.5	40406.5	12257.1	14767.2	193.128	108974	1098.26	17842.1	4904.53	58841
sp|P29034|S10A2_HUMAN	3	3	119.44	0.539599	0.431671	1.17993	0.0949052	Hi infection	Low infection	11448	Protein S100-A2 OS=Homo sapiens GN=S100A2 PE=1 SV=3; TOPep_Count=4	1.00657e+06	1.41883e+06	639907	517754	460304	831571	55175.2	1.34909e+06	1.13406e+06	9913.87	1.45096e+06	1.60738e+06	895320	517754	147358	1.13827e+06	16586.9	1.30628e+06	1.27084e+06	4815.99
sp|P16050|LOX15_HUMAN	22	22	897.31	0.539774	0.431671	1.88131	0.0948647	Hi infection	Low infection	75609	Arachidonate 15-lipoxygenase OS=Homo sapiens GN=ALOX15 PE=1 SV=3; TOPep_Count=41	1.24751e+06	345773	1.77386e+06	884416	180524	970628	30982.8	537052	3.5454e+06	298597	1.79827e+06	391726	2.48188e+06	884416	57791.7	1.32861e+06	9314.15	520011	3.97301e+06	145053
sp|P98171|RHG04_HUMAN	2	2	83.67	0.539932	0.431671	9.27833	0.0948281	Low infection	Hi infection	105927	Rho GTPase-activating protein 4 OS=Homo sapiens GN=ARHGAP4 PE=1 SV=2; TOPep_Count=46	421569	231706	423318	201266	1169.59	677492	3265.53	23897.7	34305.8	32320.1	607690	262499	592282	201266	374.422	927361	981.692	23139.4	38443.4	15700.5
sp|Q9Y3B3|TMED7_HUMAN	2	2	71.18	0.543353	0.432216	1.10772	0.0940443	Low infection	Hi infection	25609	Transmembrane emp24 domain-containing protein 7 OS=Homo sapiens GN=TMED7 PE=1 SV=2; TOPep_Count=14	68130.9	2936.29	233184	43281.3	66803.8	6316.44	69149	80299	49279.3	59922.9	98210.5	3326.52	326258	43281.3	21386.1	8646.03	20787.8	77751.1	55222.7	29109.5
sp|Q96QH2|PRAM_HUMAN	1	1	26.36	0.543664	0.432216	14.372	0.0939735	Low infection	Hi infection	79421	PML-RARA-regulated adapter molecule 1 OS=Homo sapiens GN=PRAM1 PE=1 SV=2; TOPep_Count=49	67003.8	23831.2	18578	11362.6	0	48878.8	0	916.406	4142.67	0	96585.7	26998.3	25993.2	11362.6	0	66906.1	0	887.328	4642.3	0
sp|O95786|DDX58_HUMAN	1	1	14.83	0.544737	0.432216	Infinity	0.0937298	Low infection	Hi infection	108125	Probable ATP-dependent RNA helicase DDX58 OS=Homo sapiens GN=DDX58 PE=1 SV=2; TOPep_Count=58	0	0	41075.8	0	0	0	0	0	0	0	0	0	57470.8	0	0	0	0	0	0	0
sp|Q8TB92|HMGC2_HUMAN	1	1	13.28	0.544737	0.432216	Infinity	0.0937298	Low infection	Hi infection	40170	3-hydroxymethyl-3-methylglutaryl-CoA lyase, cytoplasmic OS=Homo sapiens GN=HMGCLL1 PE=1 SV=3; TOPep_Count=19	0	0	0	0	0	484.081	0	0	0	0	0	0	0	0	0	662.617	0	0	0	0
sp|P02730|B3AT_HUMAN	1	1	26	0.544737	0.432216	Infinity	0.0937298	Low infection	Hi infection	102124	Band 3 anion transport protein OS=Homo sapiens GN=SLC4A1 PE=1 SV=3; TOPep_Count=33	0	0	36778.7	0	0	0	0	0	0	0	0	0	51458.5	0	0	0	0	0	0	0
sp|Q8N0U8|VKORL_HUMAN	1	1	25.3	0.544737	0.432216	Infinity	0.0937298	Low infection	Hi infection	20219	Vitamin K epoxide reductase complex subunit 1-like protein 1 OS=Homo sapiens GN=VKORC1L1 PE=1 SV=2; TOPep_Count=7	0	0	28792	0	0	0	0	0	0	0	0	0	40284.1	0	0	0	0	0	0	0
sp|Q9NT62|ATG3_HUMAN	1	1	45.91	0.544737	0.432216	Infinity	0.0937298	Low infection	Hi infection	36409	Ubiquitin-like-conjugating enzyme ATG3 OS=Homo sapiens GN=ATG3 PE=1 SV=1; TOPep_Count=16	0	0	64274.4	0	0	0	0	0	0	0	0	0	89929	0	0	0	0	0	0	0
sp|Q9NTJ5|SAC1_HUMAN	1	1	26.89	0.544737	0.432216	Infinity	0.0937298	Low infection	Hi infection	67548	Phosphatidylinositide phosphatase SAC1 OS=Homo sapiens GN=SACM1L PE=1 SV=2; TOPep_Count=33	0	0	42741.9	0	0	0	0	0	0	0	0	0	59802	0	0	0	0	0	0	0
sp|PRDX1_HUMAN|	13	10	432.15	0.546452	0.433167	1.25042	0.0933427	Hi infection	Low infection	22435	; TOPep_Count=14	2.1638e+06	4.29252e+06	1.64132e+06	1.48867e+06	1.23663e+06	2.60234e+06	622661	3.58867e+06	2.81409e+06	1.12543e+06	3.11911e+06	4.86299e+06	2.29644e+06	1.48867e+06	395887	3.56213e+06	187186	3.4748e+06	3.15349e+06	546713
sp|P14866|HNRPL_HUMAN	1	1	35.33	0.546989	0.433183	2.07407	0.0932219	Low infection	Hi infection	64831	Heterogeneous nuclear ribonucleoprotein L OS=Homo sapiens GN=HNRNPL PE=1 SV=2; TOPep_Count=24	345029	553263	852823	657223	1.69792e+06	468796	5.15728e+06	488325	453847	1.06885e+06	497357	626791	1.19322e+06	657223	543559	641695	1.5504e+06	472830	508585	519227
sp|O43809|CPSF5_HUMAN	3	3	75.11	0.548282	0.433797	2.15227	0.0929324	Low infection	Hi infection	26379	Cleavage and polyadenylation specificity factor subunit 5 OS=Homo sapiens GN=NUDT21 PE=1 SV=1; TOPep_Count=15	271631	138827	169641	47947.1	1642.92	340741	659.32	177460	15223.7	684.555	391555	157277	237351	47947.1	525.953	466411	198.207	171829	17059.8	332.545
sp|P04003|C4BPA_HUMAN	17	17	704.37	0.550239	0.434935	1.37114	0.0924966	Low infection	Hi infection	69153	C4b-binding protein alpha chain OS=Homo sapiens GN=C4BPA PE=1 SV=2; TOPep_Count=35	2.1008e+06	150662	5.34733e+06	557483	274913	1.72446e+06	229727	136041	2.96705e+06	143025	3.0283e+06	170685	7.48168e+06	557483	88008.7	2.36047e+06	69061.2	131724	3.3249e+06	69479.3
sp|Q9NRP0|OSTC_HUMAN	1	1	41.77	0.551356	0.435408	2.52497	0.0922492	Low infection	Hi infection	17043	Oligosaccharyltransferase complex subunit OSTC OS=Homo sapiens GN=OSTC PE=1 SV=1; TOPep_Count=6	126977	17020.7	663224	76226.4	2729.13	27884.1	0	43850.9	73581.2	37714.6	183036	19282.7	927944	76226.4	873.685	38168.1	0	42459.5	82455.7	18321.1
sp|P11279|LAMP1_HUMAN	3	3	163.38	0.552123	0.435604	1.99912	0.09208	Low infection	Hi infection	45478	Lysosome-associated membrane glycoprotein 1 OS=Homo sapiens GN=LAMP1 PE=1 SV=3; TOPep_Count=20	505698	40427.8	1.11433e+06	328985	0	422203	1619.93	272517	165011	79827.5	728962	45800.6	1.55911e+06	328985	0	577918	486.988	263869	184913	38778.8
sp|P61421|VA0D1_HUMAN	3	3	94.95	0.553114	0.435975	2.23186	0.0918623	Low infection	Hi infection	40870	V-type proton ATPase subunit d 1 OS=Homo sapiens GN=ATP6V0D1 PE=1 SV=1; TOPep_Count=17	163400	169042	604610	199910	21981.8	111629	37391.8	122361	85588.3	43211.3	235540	191508	845935	199910	7037.08	152799	11240.8	118479	95910.9	20991.3
sp|P51884|LUM_HUMAN	5	5	177.55	0.554782	0.43688	1.34289	0.0914972	Hi infection	Low infection	38858	Lumican OS=Homo sapiens GN=LUM PE=1 SV=2; TOPep_Count=16	237951	227107	1.15452e+06	2.68056e+06	1.27893e+06	379785	1.29044e+06	2.77447e+06	882090	515577	343006	257289	1.61534e+06	2.68056e+06	409426	519856	387935	2.68644e+06	988477	250459
sp|P21912|SDHB_HUMAN	1	1	36.93	0.555775	0.437168	1.06695	0.0912811	Low infection	Hi infection	32518	Succinate dehydrogenase [ubiquinone] iron-sulfur subunit, mitochondrial OS=Homo sapiens GN=SDHB PE=1 SV=3; TOPep_Count=22	10953.1	16971.1	112184	30393.9	4890.61	2934	130.147	52055.2	12456.6	7170.17	15788.9	19226.5	156961	30393.9	1565.64	4016.1	39.1251	50403.4	13959	3483.15
sp|P01036|CYTS_HUMAN	10	4	660.88	0.556191	0.437168	5.46708	0.0911908	Low infection	Hi infection	16600	Cystatin-S OS=Homo sapiens GN=CST4 PE=1 SV=3; TOPep_Count=9	6.52007e+06	1.50156e+08	5.40654e+06	1.73489e+08	3.90665e+06	2.19009e+07	4.5731e+06	6.97914e+06	1.42396e+07	7.46872e+06	9.39866e+06	1.70112e+08	7.56452e+06	1.73489e+08	1.25065e+06	2.99783e+07	1.37478e+06	6.75769e+06	1.59571e+07	3.62818e+06
sp|Q5VW32|BROX_HUMAN	1	1	30.68	0.557826	0.437996	3.76174	0.0908373	Low infection	Hi infection	47071	BRO1 domain-containing protein BROX OS=Homo sapiens GN=BROX PE=1 SV=1; TOPep_Count=25	276095	117753	109182	149197	4055.18	446060	1408.31	94436.8	26670.3	4642.13	397990	133402	152761	149197	1298.2	610573	423.37	91440.2	29886.9	2255.07
sp|Q9UKM9|RALY_HUMAN	1	1	32.81	0.558289	0.437996	19.0763	0.0907377	Low infection	Hi infection	32612	RNA-binding protein Raly OS=Homo sapiens GN=RALY PE=1 SV=1; TOPep_Count=19	90649.5	88030.8	32030.3	90056.5	0	155674	0	5785.91	4468.58	0	130671	99729.9	44815	90056.5	0	213089	0	5602.32	5007.53	0
sp|P49747|COMP_HUMAN	10	7	383.44	0.560998	0.439493	1.02781	0.0901575	Hi infection	Low infection	85542	Cartilage oligomeric matrix protein OS=Homo sapiens GN=COMP PE=1 SV=2; TOPep_Count=33	106514	211124	149917	296257	913080	98771.6	550170	254061	308779	461669	153540	239182	209756	296257	292307	135200	165394	245999	346020	224271
sp|Q07666|KHDR1_HUMAN	1	1	17.92	0.56174	0.439493	2.40298	0.0899998	Low infection	Hi infection	48422	KH domain-containing, RNA-binding, signal transduction-associated protein 1 OS=Homo sapiens GN=KHDRBS1 PE=1 SV=1; TOPep_Count=22	191176	178317	103737	111361	9818.99	242752	7868.71	82676.3	54297.7	13737.6	275580	202015	145143	111361	3143.38	332283	2365.51	80052.8	60846.5	6673.5
sp|P43652|AFAM_HUMAN	13	13	452.48	0.561769	0.439493	1.22203	0.0899937	Low infection	Hi infection	71074	Afamin OS=Homo sapiens GN=AFM PE=1 SV=1; TOPep_Count=41	1.23781e+06	774930	1.34631e+06	1.32367e+06	2.39176e+06	1.2841e+06	2.25045e+06	1.14473e+06	1.2016e+06	1.37432e+06	1.7843e+06	877916	1.88367e+06	1.32367e+06	765681	1.7577e+06	676536	1.1084e+06	1.34652e+06	667619
sp|Q2M2I5|K1C24_HUMAN	5	3	223.34	0.563489	0.440428	1.31071	0.0896295	Low infection	Hi infection	55678	Keratin, type I cytoskeletal 24 OS=Homo sapiens GN=KRT24 PE=1 SV=1; TOPep_Count=32	92329	102979	56513.2	123082	20530	220339	19375.8	155874	36870.6	14933.5	133092	116664	79069.9	123082	6572.32	301603	5824.8	150928	41317.5	7254.44
sp|Q9BXR6|FHR5_HUMAN	2	1	29.28	0.565045	0.440872	1.04911	0.0893021	Hi infection	Low infection	66541	Complement factor H-related protein 5 OS=Homo sapiens GN=CFHR5 PE=1 SV=1; TOPep_Count=29	291768	259052	396554	562432	1.28025e+06	389453	1.25757e+06	626523	602944	765533	420583	293479	554835	562432	409850	533089	378055	606642	675663	371883
sp|P20701|ITAL_HUMAN	1	1	25.14	0.565424	0.440872	1.3298	0.0892227	Low infection	Hi infection	130053	Integrin alpha-L OS=Homo sapiens GN=ITGAL PE=1 SV=3; TOPep_Count=49	19205.8	38432.6	43789.9	116238	64743.7	55262.8	76336.6	34552.9	30267.8	68607.6	27685	43540.2	61268.2	116238	20726.6	75644.6	22948.5	33456.5	33918.4	33328.4
sp|P05091|ALDH2_HUMAN	2	2	67.15	0.565635	0.440872	2.44302	0.0891786	Low infection	Hi infection	56970	Aldehyde dehydrogenase, mitochondrial OS=Homo sapiens GN=ALDH2 PE=1 SV=2; TOPep_Count=24	197341	4718.03	661914	33318.3	204148	97261.3	61512.8	159353	51788	9934.54	284467	5345.05	926111	33318.3	65354.6	133133	18492.2	154297	58034.1	4826.03
sp|Q9UBV8|PEF1_HUMAN	1	1	40.41	0.566681	0.441278	4.95714	0.08896	Low infection	Hi infection	30757	Peflin OS=Homo sapiens GN=PEF1 PE=1 SV=1; TOPep_Count=9	126315	12695.4	522266	9148.79	0	67191.1	1874.47	35287	28646	0	182083	14382.6	730723	9148.79	0	91972.2	563.508	34167.3	32101	0
sp|P07602|SAP_HUMAN	4	4	120.63	0.567573	0.441563	2.40967	0.0887743	Low infection	Hi infection	60010	Prosaposin OS=Homo sapiens GN=PSAP PE=1 SV=2; TOPep_Count=33	2.92393e+06	1.32904e+06	1.54707e+06	2.41554e+06	93329.8	3.8569e+06	137652	1.35692e+06	659782	171534	4.21484e+06	1.50567e+06	2.16458e+06	2.41554e+06	29877.9	5.27939e+06	41381.5	1.31386e+06	739357	83328.3
sp|O95336|6PGL_HUMAN	9	9	355.94	0.568856	0.44215	1.35421	0.0885085	Low infection	Hi infection	27926	6-phosphogluconolactonase OS=Homo sapiens GN=PGLS PE=1 SV=2; TOPep_Count=14	1.12112e+06	1.41202e+06	295365	524023	773705	1.10607e+06	103708	1.2473e+06	234654	206763	1.6161e+06	1.59968e+06	413257	524023	247688	1.51401e+06	31177	1.20772e+06	262955	100442
sp|P61586|RHOA_HUMAN	9	9	376.23	0.569667	0.44237	2.13715	0.0883412	Low infection	Hi infection	22207	Transforming protein RhoA OS=Homo sapiens GN=RHOA PE=1 SV=1; TOPep_Count=13	717480	1.74786e+06	1.97268e+06	2.70101e+06	168062	1.01323e+06	221674	755116	489346	468501	1.03424e+06	1.98015e+06	2.76006e+06	2.70101e+06	53802.2	1.38692e+06	66640.4	731156	548364	227590
sp|Q99685|MGLL_HUMAN	1	1	50.64	0.570837	0.442826	3.72893	0.0881005	Hi infection	Low infection	33579	Monoglyceride lipase OS=Homo sapiens GN=MGLL PE=1 SV=2; TOPep_Count=16	19.1185	6196.6	95115.1	21584.2	0	61.4471	0	66487.8	130043	0	27.5592	7020.11	133079	21584.2	0	84.1097	0	64378	145727	0
sp|P10809|CH60_HUMAN	11	11	550.26	0.571706	0.442826	1.57291	0.0879225	Hi infection	Low infection	61298	60 kDa heat shock protein, mitochondrial OS=Homo sapiens GN=HSPD1 PE=1 SV=2; TOPep_Count=36	115716	840264	937153	782210	116943	206949	63368.2	1.09521e+06	879878	89422	166804	951934	1.31121e+06	782210	37437.1	283275	19049.9	1.06046e+06	985998	43439.7
sp|P49768|PSN1_HUMAN	1	1	16.15	0.571837	0.442826	8.38367	0.0878957	Low infection	Hi infection	53030	Presenilin-1 OS=Homo sapiens GN=PSEN1 PE=1 SV=1; TOPep_Count=21	0	906.824	76380.2	6121.28	166.612	1872.18	772.633	0	3021.61	1385.92	0	1027.34	106867	6121.28	53.338	2562.66	232.271	0	3386.04	673.256
sp|Q86VP6|CAND1_HUMAN	1	1	24.88	0.572986	0.443262	1.5866	0.0876612	Hi infection	Low infection	138110	Cullin-associated NEDD8-dissociated protein 1 OS=Homo sapiens GN=CAND1 PE=1 SV=2; TOPep_Count=66	53459.9	140923	231419	483180	31.1694	102178	17.5713	581283	102223	4086.21	77062.2	159652	323788	483180	9.97835	139862	5.28235	562838	114552	1985.01
sp|P05771|KPCB_HUMAN	4	3	125.1	0.573458	0.443262	1.25006	0.0875653	Hi infection	Low infection	78071	Protein kinase C beta type OS=Homo sapiens GN=PRKCB PE=1 SV=4; TOPep_Count=40	125022	173315	383886	193220	14531	128739	61261	81786.1	149887	346913	180219	196348	537111	193220	4651.83	176220	18416.5	79190.9	167964	168524
sp|P54619|AAKG1_HUMAN	1	1	23.54	0.574094	0.443345	1.74559	0.0874362	Low infection	Hi infection	37838	5'-AMP-activated protein kinase subunit gamma-1 OS=Homo sapiens GN=PRKAG1 PE=1 SV=1; TOPep_Count=20	3966.99	16839.5	43978	21702.8	347.955	18782.3	0	22198	3732.87	0	5718.4	19077.5	61531.4	21702.8	111.392	25709.5	0	21493.6	4183.08	0
sp|Q9P0S9|TM14C_HUMAN	1	1	24.46	0.577214	0.444047	2.1017	0.0868075	Hi infection	Low infection	11668	Transmembrane protein 14C OS=Homo sapiens GN=TMEM14C PE=1 SV=1; TOPep_Count=5	87461.4	150448	404172	96056.1	2115.1	95940.2	22878.9	592713	164668	16407.1	126075	170442	565493	96056.1	677.113	131324	6877.92	573906	184528	7970.31
sp|P34096|RNAS4_HUMAN	2	2	80.67	0.577564	0.444047	1.1455	0.0867374	Low infection	Hi infection	17397	Ribonuclease 4 OS=Homo sapiens GN=RNASE4 PE=1 SV=3; TOPep_Count=10	112510	828958	62925.7	233326	10632.3	165411	28342.9	206884	258551	74107.1	162182	939126	88042	233326	3403.75	226418	8520.52	200320	289734	36000
sp|Q99829|CPNE1_HUMAN	8	8	273.92	0.577748	0.444047	2.57528	0.0867008	Low infection	Hi infection	59760	Copine-1 OS=Homo sapiens GN=CPNE1 PE=1 SV=1; TOPep_Count=20	698422	202594	701257	346664	17645.5	541240	35558.2	254878	117928	50456.7	1.00677e+06	229518	981158	346664	5648.91	740858	10689.6	246790	132151	24511
sp|Q86SG5|S1A7A_HUMAN	3	1	124.82	0.577892	0.444047	1.06485	0.0866719	Low infection	Hi infection	11523	Protein S100-A7A OS=Homo sapiens GN=S100A7A PE=1 SV=3; TOPep_Count=7	433.812	12231.6	1354.11	1821.84	1395.4	1747.22	1714.74	3821.01	3153.83	1355.83	625.338	13857.2	1894.6	1821.84	446.715	2391.62	515.49	3699.77	3534.2	658.638
sp|Q15436|SC23A_HUMAN	1	1	19.18	0.57797	0.444047	1.83957	0.0866563	Low infection	Hi infection	87129	Protein transport protein Sec23A OS=Homo sapiens GN=SEC23A PE=1 SV=2; TOPep_Count=39	24733.7	21089.8	92780.6	47732.9	0	100130	0	50729	12812.4	3198.11	35653.5	23892.6	129813	47732.9	0	137060	0	49119.3	14357.7	1553.59
sp|P09228|CYTT_HUMAN	9	4	403.99	0.578927	0.444047	71.1615	0.0864655	Low infection	Hi infection	16830	Cystatin-SA OS=Homo sapiens GN=CST2 PE=1 SV=1; TOPep_Count=8	4769.18	7.18451e+06	3089.44	633743	19454.7	22351.5	4728.49	14958.2	24851.5	7603.49	6874.75	8.13932e+06	4322.56	633743	6228.09	30595	1421.49	14483.5	27848.8	3693.65
sp|P78527|PRKDC_HUMAN	3	3	61.51	0.579432	0.444047	1.13075	0.0863651	Hi infection	Low infection	473860	DNA-dependent protein kinase catalytic subunit OS=Homo sapiens GN=PRKDC PE=1 SV=3; TOPep_Count=245	29895.7	19708.9	192535	130608	3125.54	42091.4	39.3441	151153	43017.8	8396.15	43094.6	22328.2	269384	130608	1000.59	57615.3	11.8277	146357	48206.1	4078.71
sp|P30084|ECHM_HUMAN	3	3	82.69	0.580356	0.444047	1.13315	0.0861819	Hi infection	Low infection	31934	Enoyl-CoA hydratase, mitochondrial OS=Homo sapiens GN=ECHS1 PE=1 SV=4; TOPep_Count=20	21151.1	150370	220819	151292	27967.2	8753.51	3968.14	169618	95501.8	18647.7	30489.3	170354	308957	151292	8953.21	11981.9	1192.91	164236	107020	9058.74
sp|P23083|HV103_HUMAN	4	4	180.01	0.58053	0.444047	1.28496	0.0861475	Hi infection	Low infection	13225	Ig heavy chain V-I region V35 OS=Homo sapiens PE=1 SV=1; TOPep_Count=8	678020	1.45353e+06	546575	264034	783320	785143	247729	431408	611364	1.57764e+06	977364	1.6467e+06	764735	264034	250766	1.07472e+06	74473.1	417719	685099	766390
sp|Q14210|LY6D_HUMAN	1	1	35.32	0.580642	0.444047	9.6884	0.0861254	Hi infection	Low infection	13959	Lymphocyte antigen 6D OS=Homo sapiens GN=LY6D PE=1 SV=1; TOPep_Count=6	7330.94	29459.8	10191.9	0	0	14979.1	0	199956	57319.7	0	10567.5	33374.9	14260	0	0	20503.6	0	193611	64232.9	0
sp|Q13148|TADBP_HUMAN	1	1	32.8	0.580827	0.444047	1.38405	0.0860888	Low infection	Hi infection	45164	TAR DNA-binding protein 43 OS=Homo sapiens GN=TARDBP PE=1 SV=1; TOPep_Count=17	22133.4	41760	320816	111026	5386.69	38145.1	0	101544	52994.1	12446.3	31905.2	47309.8	448867	111026	1724.45	52213.6	0	98321.9	59385.6	6046.19
sp|O95274|LYPD3_HUMAN	1	1	32.92	0.581689	0.444302	1.20156	0.0859186	Hi infection	Low infection	37142	Ly6/PLAUR domain-containing protein 3 OS=Homo sapiens GN=LYPD3 PE=1 SV=2; TOPep_Count=20	1.49908e+06	1.93037e+06	514820	599807	646164	887011	64336.3	1.25682e+06	1.48994e+06	415869	2.16091e+06	2.18692e+06	720306	599807	206858	1.21415e+06	19341	1.21694e+06	1.66964e+06	202022
sp|P13807|GYS1_HUMAN	2	2	90.63	0.58387	0.445561	3.99806	0.085491	Low infection	Hi infection	84642	Glycogen [starch] synthase, muscle OS=Homo sapiens GN=GYS1 PE=1 SV=2; TOPep_Count=38	291257	370696	1.9897e+06	618807	5592.96	437655	177553	203872	99163	114087	419846	419961	2.78386e+06	618807	1790.49	599069	53376.6	197403	111123	55421.5
sp|Q06323|PSME1_HUMAN	3	3	61.06	0.584865	0.445915	4.31742	0.085297	Low infection	Hi infection	28987	Proteasome activator complex subunit 1 OS=Homo sapiens GN=PSME1 PE=1 SV=1; TOPep_Count=19	12289.4	326346	135076	318697	4622.01	74854	9955.51	40621.7	13149.7	33765.1	17715.1	369717	188991	318697	1479.66	102461	2992.85	39332.7	14735.6	16402.5
sp|O75223|GGCT_HUMAN	2	2	48.74	0.585424	0.445936	2.11207	0.0851883	Low infection	Hi infection	21333	Gamma-glutamylcyclotransferase OS=Homo sapiens GN=GGCT PE=1 SV=1; TOPep_Count=14	85696.2	60911.3	10536.3	32641.2	18776.8	153857	1383.02	5090.23	59302.6	9428.18	123531	69006.3	14741.8	32641.2	6011.07	210602	415.767	4928.71	66455	4580.05
sp|P27482|CALL3_HUMAN	2	1	83.36	0.587844	0.446721	14.4737	0.0847207	Hi infection	Low infection	17048	Calmodulin-like protein 3 OS=Homo sapiens GN=CALML3 PE=1 SV=2; TOPep_Count=11	774.941	40332.6	22.2789	5293.72	58.3879	2114.68	0.245122	80882.1	220564	0	1117.08	45692.7	31.1714	5293.72	18.6919	2894.61	0.0736894	78315.6	247166	0
sp|P53999|TCP4_HUMAN	2	2	53.48	0.588009	0.446721	3.49102	0.084689	Low infection	Hi infection	14497	Activated RNA polymerase II transcriptional coactivator p15 OS=Homo sapiens GN=SUB1 PE=1 SV=3; TOPep_Count=10	625235	713925	380783	345241	8604.1	766869	38641.7	76058.6	140223	137193	901273	808804	532769	345241	2754.46	1.0497e+06	11616.6	73645.2	157134	66645.9
sp|Q04760|LGUL_HUMAN	3	3	111.63	0.588345	0.446721	1.44746	0.0846244	Low infection	Hi infection	21103	Lactoylglutathione lyase OS=Homo sapiens GN=GLO1 PE=1 SV=4; TOPep_Count=12	441533	219958	134233	180747	371880	465376	63454.5	257548	206992	91264.8	636468	249190	187812	180747	119051	637013	19075.9	249375	231957	44334.9
sp|Q8IXQ6|PARP9_HUMAN	2	2	41.14	0.588819	0.446721	7.66081	0.0845334	Low infection	Hi infection	97419	Poly [ADP-ribose] polymerase 9 OS=Homo sapiens GN=PARP9 PE=1 SV=2; TOPep_Count=51	21251.5	21130.9	241615	75577.3	330.562	31215.9	861.496	11699	8094.09	2135.81	30634	23939.2	338054	75577.3	105.824	42728.8	258.986	11327.7	9070.29	1037.54
sp|Q08380|LG3BP_HUMAN	23	23	1202.49	0.589118	0.446721	1.07781	0.0844761	Hi infection	Low infection	66313	Galectin-3-binding protein OS=Homo sapiens GN=LGALS3BP PE=1 SV=1; TOPep_Count=29	1.20022e+07	1.9188e+07	8.2897e+06	1.0172e+07	3.62131e+06	1.24028e+07	4.0751e+06	9.13053e+06	1.00783e+07	1.30105e+07	1.73011e+07	2.17381e+07	1.15985e+07	1.0172e+07	1.1593e+06	1.69772e+07	1.22507e+06	8.84081e+06	1.12939e+07	6.32029e+06
sp|Q6X784|ZPBP2_HUMAN	1	1	13.87	0.590175	0.447118	3.67698	0.0842743	Low infection	Hi infection	39764	Zona pellucida-binding protein 2 OS=Homo sapiens GN=ZPBP2 PE=2 SV=1; TOPep_Count=22	9134.94	5423.17	14282.4	2964.02	0	55936	0	2693.62	2207.85	5325.15	13168	6143.9	19983.1	2964.02	0	76566	0	2608.15	2474.13	2586.87
sp|P49247|RPIA_HUMAN	1	1	27.39	0.591815	0.447956	1.08683	0.0839625	Low infection	Hi infection	33644	Ribose-5-phosphate isomerase OS=Homo sapiens GN=RPIA PE=1 SV=3; TOPep_Count=20	25956	0	0	19948.1	0	74646.3	155665	0	0	108921	37415.4	0	0	19948.1	0	102177	46796.5	0	0	52911.9
sp|P53618|COPB_HUMAN	1	1	19.91	0.593043	0.448282	1.55916	0.0837304	Low infection	Hi infection	108325	Coatomer subunit beta OS=Homo sapiens GN=COPB1 PE=1 SV=3; TOPep_Count=56	45477.1	14791	25784.9	74226	18911	1921.28	0	25956	23826.5	0	65555	16756.7	36076.7	74226	6054.03	2629.88	0	25132.4	26700.2	0
sp|P33121|ACSL1_HUMAN	4	4	111.33	0.593315	0.448282	6.09563	0.0836791	Low infection	Hi infection	79030	Long-chain-fatty-acid--CoA ligase 1 OS=Homo sapiens GN=ACSL1 PE=1 SV=1; TOPep_Count=37	37222.5	18044.4	904191	148237	3344.02	28584.7	8653.53	18097.9	56265.9	6369.34	53656.1	20442.5	1.26509e+06	148237	1070.53	39127.1	2601.45	17523.6	63052	3094.12
sp|Q8N697|S15A4_HUMAN	1	1	30.39	0.594989	0.449142	1.20754	0.0833647	Low infection	Hi infection	62846	Solute carrier family 15 member 4 OS=Homo sapiens GN=SLC15A4 PE=2 SV=1; TOPep_Count=19	249.446	1056.23	3669.37	2693.91	4756.94	0	11947.1	0	981.282	7669.02	359.576	1196.6	5133.97	2693.91	1522.85	0	3591.57	0	1099.63	3725.48
sp|P68402|PA1B2_HUMAN	1	1	29.85	0.596917	0.450192	2.08756	0.0830052	Low infection	Hi infection	25835	Platelet-activating factor acetylhydrolase IB subunit beta OS=Homo sapiens GN=PAFAH1B2 PE=1 SV=1; TOPep_Count=10	66829.9	144907	127112	146080	33569.9	29328.8	6005.26	47791.2	19753.3	46156.2	96335	164164	177847	146080	10746.8	40145.8	1805.32	46274.7	22135.7	22421.9
sp|RASH_HUMAN|	1	1	25.17	0.598765	0.45118	1.26	0.082663	Low infection	Hi infection	21738	; TOPep_Count=11	27956.9	8148.84	4530.56	53823.3	10003	16298.1	0	15828.4	25246.8	0	40299.8	9231.81	6338.89	53823.3	3202.3	22309.1	0	15326.1	28291.8	0
sp|P02042|HBD_HUMAN	6	1	250.64	0.599508	0.451335	1.1189	0.082526	Hi infection	Low infection	16270	Hemoglobin subunit delta OS=Homo sapiens GN=HBD PE=1 SV=2; TOPep_Count=11	25316.2	18840	85852	61515.7	46336.2	23038.1	34468.5	55545.6	58009.6	28082.2	36493.2	21343.8	120119	61515.7	14833.7	31534.9	10362	53783	65005.9	13641.9
sp|P12830|CADH1_HUMAN	1	1	17.76	0.600651	0.45179	4.63392	0.0823162	Low infection	Hi infection	97963	Cadherin-1 OS=Homo sapiens GN=CDH1 PE=1 SV=3; TOPep_Count=28	6109.41	173895	22233.4	42080.7	0	10488.4	0	23271.5	294.557	0	8806.69	197006	31107.7	42080.7	0	14356.6	0	22533	330.082	0
sp|P14210|HGF_HUMAN	1	1	14.49	0.601341	0.451857	1.25719	0.0821899	Hi infection	Low infection	85528	Hepatocyte growth factor OS=Homo sapiens GN=HGF PE=1 SV=2; TOPep_Count=48	0	226.558	0	0	0	0	0	122.068	0	0	0	256.667	0	0	0	0	0	118.195	0	0
sp|P30153|2AAA_HUMAN	2	2	79.2	0.602601	0.451857	1.0343	0.0819604	Low infection	Hi infection	66176	Serine/threonine-protein phosphatase 2A 65 kDa regulatory subunit A alpha isoform OS=Homo sapiens GN=PPP2R1A PE=1 SV=4; TOPep_Count=39	38143.5	473298	282105	284429	85966.8	56435	133325	206052	185197	169668	54983.7	536199	394705	284429	27520.8	77249.1	40080.5	199514	207533	82422.1
sp|Q66LE6|2ABD_HUMAN	2	2	89.26	0.603016	0.451857	1.72875	0.081885	Low infection	Hi infection	52691	Serine/threonine-protein phosphatase 2A 55 kDa regulatory subunit B delta isoform OS=Homo sapiens GN=PPP2R2D PE=2 SV=1; TOPep_Count=25	168985	62616.4	121834	75401.2	0	146288	0	97656.6	41920.6	3000.62	243591	70938	170462	75401.2	0	200241	0	94557.8	46976.6	1457.65
sp|P54709|AT1B3_HUMAN	1	1	44.71	0.603201	0.451857	22.8459	0.0818513	Low infection	Hi infection	31945	Sodium/potassium-transporting ATPase subunit beta-3 OS=Homo sapiens GN=ATP1B3 PE=1 SV=1; TOPep_Count=13	22327.5	6675.86	273918	0	0	16745.6	54185.3	0	2871.73	4141.45	32185.1	7563.07	383250	0	0	22921.6	16289.3	0	3218.09	2011.85
sp|Q10589|BST2_HUMAN	2	2	71.23	0.603435	0.451857	1.14988	0.081809	Hi infection	Low infection	20152	Bone marrow stromal antigen 2 OS=Homo sapiens GN=BST2 PE=1 SV=1; TOPep_Count=11	84698.9	17885.9	81029	40844.4	48109.4	56370.1	56445	83571.9	37788.3	68558.3	122093	20262.9	113371	40844.4	15401.4	77160.2	16968.7	80920	42345.9	33304.4
sp|P34932|HSP74_HUMAN	1	1	21.94	0.605081	0.452686	10.3621	0.0815116	Low infection	Hi infection	95238	Heat shock 70 kDa protein 4 OS=Homo sapiens GN=HSPA4 PE=1 SV=4; TOPep_Count=57	12903.6	12431.4	5356.15	9561.07	415.539	17461.2	0	73.9047	1103.21	1227.08	18600.5	14083.5	7494.01	9561.07	133.028	23901.2	0	71.5596	1236.26	596.095
sp|Q86X55|CARM1_HUMAN	1	1	14.23	0.606462	0.453315	2.51829	0.0812635	Low infection	Hi infection	66493	Histone-arginine methyltransferase CARM1 OS=Homo sapiens GN=CARM1 PE=1 SV=3; TOPep_Count=26	10388.1	540.488	16670.2	66882.5	77.8753	14113.4	0	9956.47	7224.51	1313.27	14974.4	612.318	23323.9	66882.5	24.9304	19318.6	0	9640.54	8095.84	637.962
Int_P01008ups|ANT3_HUMAN_UPS	34	34	1515.98	0.609326	0.45505	1.08313	0.0807532	Hi infection	Low infection	49461	Antithrombin-III (Chain 33-464) - Homo sapiens (Human); TOPep_Count=29	7.15812e+06	4.50814e+06	6.66541e+06	8.12478e+06	9.38541e+06	6.55144e+06	4.69208e+06	8.95364e+06	7.10177e+06	5.80161e+06	1.03184e+07	5.10727e+06	9.32585e+06	8.12478e+06	3.00458e+06	8.96771e+06	1.41055e+06	8.66953e+06	7.95829e+06	2.81832e+06
sp|P62888|RL30_HUMAN	2	2	87.02	0.610972	0.455475	1.12956	0.0804625	Hi infection	Low infection	13058	60S ribosomal protein L30 OS=Homo sapiens GN=RPL30 PE=1 SV=2; TOPep_Count=8	99801.1	288172	385740	208970	32588.1	83817.2	136.878	306686	193276	32168.3	143863	326470	539705	208970	10432.5	114730	41.1485	296954	216587	15626.8
sp|Q9UBR2|CATZ_HUMAN	1	1	31.39	0.611304	0.455475	10.9003	0.080404	Low infection	Hi infection	34641	Cathepsin Z OS=Homo sapiens GN=CTSZ PE=1 SV=1; TOPep_Count=15	98642.2	139902	172793	181410	0	81245.1	0	19667	6832.58	0	142192	158494	241762	181410	0	111209	0	19043	7656.64	0
sp|Q9Y3Z3|SAMH1_HUMAN	5	5	156.29	0.612267	0.455475	1.25605	0.080235	Low infection	Hi infection	73007	Deoxynucleoside triphosphate triphosphohydrolase SAMHD1 OS=Homo sapiens GN=SAMHD1 PE=1 SV=2; TOPep_Count=40	69187.3	17444.7	338945	64231.6	8557.31	36644.9	5003.86	102241	57435	24579.6	99733.2	19763	474232	64231.6	2739.48	50160.2	1504.27	98996.7	64362.1	11940.3
sp|P05455|LA_HUMAN	2	2	54.17	0.612758	0.455475	1.78967	0.080149	Low infection	Hi infection	47090	Lupus La protein OS=Homo sapiens GN=SSB PE=1 SV=2; TOPep_Count=29	11457.1	84647.8	84321.7	117213	18608.9	5469.98	4944.5	63811.1	7226.44	7188.25	16515.4	95897.3	117978	117213	5957.31	7487.4	1486.43	61786.3	8098	3491.93
sp|P30838|AL3A1_HUMAN	12	12	434.9	0.612904	0.455475	1.61306	0.0801236	Hi infection	Low infection	50873	Aldehyde dehydrogenase, dimeric NADP-preferring OS=Homo sapiens GN=ALDH3A1 PE=1 SV=3; TOPep_Count=22	459753	1.10475e+06	498543	450748	1.23532e+06	860751	326093	1.96933e+06	1.21397e+06	228973	662732	1.25157e+06	697532	450748	395465	1.17821e+06	98031.2	1.90684e+06	1.36039e+06	111231
sp|O75787|RENR_HUMAN	1	1	34.14	0.613154	0.455475	1.98001	0.0800798	Low infection	Hi infection	39094	Renin receptor OS=Homo sapiens GN=ATP6AP2 PE=1 SV=2; TOPep_Count=17	31156.4	0	109267	35719	5020.72	20864.6	0.976529	33721.4	8856.98	1150.65	44911.9	0	152880	35719	1607.3	28559.8	0.293567	32651.4	9925.2	558.965
sp|P06576|ATPB_HUMAN	16	16	641.92	0.615539	0.456842	1.08284	0.0796655	Low infection	Hi infection	56636	ATP synthase subunit beta, mitochondrial OS=Homo sapiens GN=ATP5B PE=1 SV=3; TOPep_Count=30	43470.9	2.02457e+06	530161	1.42189e+06	622645	34014.3	252013	894090	847111	209537	62663.1	2.29364e+06	741770	1.42189e+06	199329	46559.2	75761	865720	949279	101789
sp|P62826|RAN_HUMAN	3	3	74.29	0.616358	0.457045	1.17397	0.079524	Low infection	Hi infection	24690	GTP-binding nuclear protein Ran OS=Homo sapiens GN=RAN PE=1 SV=3; TOPep_Count=11	984508	889504	1.05795e+06	1.24976e+06	425759	904670	469739	1.05621e+06	642532	485026	1.41916e+06	1.00772e+06	1.48022e+06	1.24976e+06	136299	1.23833e+06	141214	1.02269e+06	720027	235617
sp|P02743|SAMP_HUMAN	3	3	127.13	0.61801	0.457495	1.22852	0.07924	Low infection	Hi infection	25596	Serum amyloid P-component OS=Homo sapiens GN=APCS PE=1 SV=2; TOPep_Count=11	1.14115e+06	771709	1.26323e+06	699091	2.38196e+06	1.11008e+06	1.8482e+06	773012	1.16927e+06	1.27255e+06	1.64496e+06	874267	1.76743e+06	699091	762543	1.5195e+06	555611	748484	1.31029e+06	618182
sp|P30273|FCERG_HUMAN	1	1	34.27	0.618056	0.457495	2.28875	0.0792322	Hi infection	Low infection	9886	High affinity immunoglobulin epsilon receptor subunit gamma OS=Homo sapiens GN=FCER1G PE=1 SV=1; TOPep_Count=4	19373.8	20924.2	55013.4	20259	11324.5	329.75	3239.71	12412.9	3484.88	112074	27927.3	23705	76971.5	20259	3625.35	451.367	973.93	12019	3905.18	54443.6
sp|Q15916|ZBTB6_HUMAN	1	1	15.86	0.620535	0.458924	1.13957	0.0788094	Hi infection	Low infection	49342	Zinc finger and BTB domain-containing protein 6 OS=Homo sapiens GN=ZBTB6 PE=2 SV=1; TOPep_Count=23	2.10981e+06	1.65802e+06	2.00748e+06	3.14518e+06	369327	1.5705e+06	4.07887e+06	3.78644e+06	1.93003e+06	1.57967e+06	3.04129e+06	1.87837e+06	2.80874e+06	3.14518e+06	118234	2.14973e+06	1.2262e+06	3.66629e+06	2.1628e+06	767378
sp|B2MG_HUMAN|	5	5	333.91	0.621625	0.458924	1.07644	0.0786248	Low infection	Hi infection	13931	; TOPep_Count=8	3.62953e+07	1.82595e+08	3.3676e+07	6.51162e+07	1.89965e+07	4.54021e+07	1.43211e+07	5.52677e+07	5.59873e+07	4.65673e+07	5.23195e+07	2.06862e+08	4.71175e+07	6.51162e+07	6.0814e+06	6.21471e+07	4.30524e+06	5.3514e+07	6.27398e+07	2.26216e+07
sp|P43490|NAMPT_HUMAN	9	9	311.28	0.621628	0.458924	1.12031	0.0786244	Hi infection	Low infection	55883	Nicotinamide phosphoribosyltransferase OS=Homo sapiens GN=NAMPT PE=1 SV=1; TOPep_Count=29	1.14368e+06	3.78683e+06	1.48758e+06	1.6524e+06	185258	1.28742e+06	419630	1.32947e+06	2.69791e+06	756096	1.64861e+06	4.29009e+06	2.08133e+06	1.6524e+06	59307.1	1.76224e+06	126150	1.28728e+06	3.0233e+06	367299
sp|P51659|DHB4_HUMAN	3	3	114.07	0.622857	0.459427	2.17675	0.0784172	Low infection	Hi infection	80203	Peroxisomal multifunctional enzyme type 2 OS=Homo sapiens GN=HSD17B4 PE=1 SV=3; TOPep_Count=43	345891	129347	441734	192776	12872.9	253818	61445.7	112123	106253	64724	498601	146537	618048	192776	4121.02	347430	18472	108565	119067	31441.8
sp|Q9Y547|IFT25_HUMAN	1	1	21.67	0.624101	0.459712	1.20039	0.0782086	Low infection	Hi infection	16512	Intraflagellar transport protein 25 homolog OS=Homo sapiens GN=HSPB11 PE=1 SV=1; TOPep_Count=5	90493.3	18128.7	10568.8	26098.5	0	95476.7	8011.79	37619.4	46140.6	5060.39	130446	20538	14787.3	26098.5	0	130690	2408.53	36425.7	51705.5	2458.25
sp|P54920|SNAA_HUMAN	1	1	39.43	0.624596	0.459712	1.57276	0.0781257	Low infection	Hi infection	33778	Alpha-soluble NSF attachment protein OS=Homo sapiens GN=NAPA PE=1 SV=3; TOPep_Count=21	44328.4	173418	216848	332533	29371.5	0	21792.2	126277	67898	28806.1	63899.2	196465	303400	332533	9402.78	0	6551.24	122270	76087	13993.5
sp|P07357|CO8A_HUMAN	1	1	49.49	0.625141	0.459712	2.89637	0.078035	Low infection	Hi infection	66943	Complement component C8 alpha chain OS=Homo sapiens GN=C8A PE=1 SV=2; TOPep_Count=29	342944	125599	69036.4	61621.2	0	498273	0	42684.1	115080	4627.58	494353	142291	96591.7	61621.2	0	682043	0	41329.7	128959	2248
sp|O60218|AK1BA_HUMAN	2	2	54.32	0.625435	0.459712	2.7103	0.0779858	Hi infection	Low infection	36336	Aldo-keto reductase family 1 member B10 OS=Homo sapiens GN=AKR1B10 PE=1 SV=2; TOPep_Count=21	22115.7	118758	32031.8	41152.1	46459.1	76146.2	1677.97	221589	167438	3974.51	31879.6	134540	44817	41152.1	14873.1	104230	504.438	214558	187632	1930.75
sp|P11310|ACADM_HUMAN	2	2	69.28	0.627237	0.460486	1.26675	0.077687	Low infection	Hi infection	47126	Medium-chain specific acyl-CoA dehydrogenase, mitochondrial OS=Homo sapiens GN=ACADM PE=1 SV=1; TOPep_Count=21	45693.7	19490.5	205873	42998.8	13500.2	26480.3	5334.31	47546	34449.1	39588.2	65867.2	22080.7	288045	42998.8	4321.84	36246.6	1603.62	46037.3	38604	19231.3
sp|Q96AE4|FUBP1_HUMAN	1	1	28.2	0.627946	0.460486	23.9187	0.0775699	Low infection	Hi infection	67801	Far upstream element-binding protein 1 OS=Homo sapiens GN=FUBP1 PE=1 SV=3; TOPep_Count=36	0	81122.5	53924.2	53155.3	0	0	0	0	3372.17	0	0	91903.6	75447.5	53155.3	0	0	0	0	3778.88	0
sp|P50452|SPB8_HUMAN	2	1	67.31	0.628136	0.460486	6.41841	0.0775386	Low infection	Hi infection	43420	Serpin B8 OS=Homo sapiens GN=SERPINB8 PE=1 SV=2; TOPep_Count=24	223897	49954.8	66189.6	44442.1	333.183	121255	356.849	16271.1	16002.9	1541.38	322747	56593.7	92608.6	44442.1	106.663	165976	107.277	15754.8	17932.9	748.777
sp|P62304|RUXE_HUMAN	2	2	105.53	0.629743	0.460815	5.35296	0.0772748	Low infection	Hi infection	10965	Small nuclear ribonucleoprotein E OS=Homo sapiens GN=SNRPE PE=1 SV=1; TOPep_Count=4	1.02669e+06	809942	387219	401464	2220.79	825453	28020.3	115545	87185	75967.8	1.47997e+06	917582	541774	401464	710.949	1.12989e+06	8423.54	111879	97700.1	36903.9
sp|P36955|PEDF_HUMAN	14	14	627.93	0.630222	0.460815	1.34134	0.0771963	Low infection	Hi infection	46565	Pigment epithelium-derived factor OS=Homo sapiens GN=SERPINF1 PE=1 SV=4; TOPep_Count=23	7.99024e+06	5.84409e+06	7.4239e+06	1.44315e+07	1.68369e+07	8.56124e+06	2.69665e+07	8.57646e+06	8.84371e+06	1.07142e+07	1.15179e+07	6.62076e+06	1.03871e+07	1.44315e+07	5.39005e+06	1.17188e+07	8.10675e+06	8.30431e+06	9.91032e+06	5.20475e+06
sp|Q9Y6R7|FCGBP_HUMAN	73	73	3466.06	0.630233	0.460815	1.1433	0.0771945	Hi infection	Low infection	596554	IgGFc-binding protein OS=Homo sapiens GN=FCGBP PE=1 SV=3; TOPep_Count=167	2.50391e+06	1.96969e+07	2.64563e+06	1.9911e+06	307218	4.70485e+06	546087	6.6659e+06	8.49369e+06	713851	3.60937e+06	2.23146e+07	3.70161e+06	1.9911e+06	98350.4	6.44007e+06	164166	6.45438e+06	9.51809e+06	346777
sp|P18510|IL1RA_HUMAN	2	2	92.54	0.630818	0.460841	1.94311	0.0770991	Hi infection	Low infection	20495	Interleukin-1 receptor antagonist protein OS=Homo sapiens GN=IL1RN PE=1 SV=1; TOPep_Count=8	161520	134611	64367	82158	3005.48	98408	40442.3	148703	323593	14461.6	232831	152500	90058.6	82158	962.154	134702	12157.9	143985	362620	7025.21
sp|P02747|C1QC_HUMAN	3	3	124.16	0.634062	0.46238	3.68401	0.0765736	Low infection	Hi infection	26096	Complement C1q subcomponent subunit C OS=Homo sapiens GN=C1QC PE=1 SV=3; TOPep_Count=13	1.12093e+06	494361	1.05757e+06	184349	1787.24	1.16958e+06	39429.1	50559.6	384625	38058.5	1.61582e+06	560060	1.47969e+06	184349	572.154	1.60094e+06	11853.3	48955.3	431013	18488.1
sp|P63241|IF5A1_HUMAN	2	2	72.79	0.634146	0.46238	1.38944	0.0765602	Hi infection	Low infection	17160	Eukaryotic translation initiation factor 5A-1 OS=Homo sapiens GN=EIF5A PE=1 SV=2; TOPep_Count=8	306462	463956	616393	286190	30531.9	367942	193135	748839	487106	112573	441764	525615	862421	286190	9774.26	503645	58060.9	725078	545855	54685.8
sp|P78371|TCPB_HUMAN	1	1	31.49	0.634578	0.46238	2.21056	0.0764906	Low infection	Hi infection	57905	T-complex protein 1 subunit beta OS=Homo sapiens GN=CCT2 PE=1 SV=4; TOPep_Count=36	7359.47	278797	26662.2	224970	47974.1	10249.2	56082.2	10463.6	23089.6	92871.3	10608.7	315849	37304.1	224970	15358.1	14029.3	16859.6	10131.6	25874.3	45115.3
sp|Q8NCR9|CLRN3_HUMAN	1	1	18.87	0.636022	0.46303	1.21367	0.0762593	Hi infection	Low infection	25473	Clarin-3 OS=Homo sapiens GN=CLRN3 PE=2 SV=1; TOPep_Count=4	5.41353e+06	3.21178e+06	4.45518e+06	7.68476e+06	1.94831e+06	1.02091e+07	494923	1.04636e+07	4.68283e+06	2.23556e+06	7.80358e+06	3.63862e+06	6.23343e+06	7.68476e+06	623717	1.39744e+07	148785	1.01316e+07	5.24761e+06	1.086e+06
sp|P26641|EF1G_HUMAN	7	7	291.82	0.638496	0.464427	2.85611	0.0758661	Low infection	Hi infection	50540	Elongation factor 1-gamma OS=Homo sapiens GN=EEF1G PE=1 SV=3; TOPep_Count=27	1.13066e+06	536771	682163	575019	9042.06	1.42805e+06	16665.8	392976	243226	20791.7	1.62984e+06	608107	954442	575019	2894.66	1.95474e+06	5010.11	380507	272560	10100.3
sp|P63244|GBLP_HUMAN	5	5	160.71	0.643878	0.467242	1.14297	0.0750237	Hi infection	Low infection	35622	Guanine nucleotide-binding protein subunit beta-2-like 1 OS=Homo sapiens GN=GNB2L1 PE=1 SV=3; TOPep_Count=22	165385	140232	219321	252634	111330	240117	166488	319879	167301	147415	238402	158868	306860	252634	35640.5	328676	50050.1	309729	187479	71611.5
sp|Q96FW1|OTUB1_HUMAN	2	2	77.13	0.644096	0.467242	2.91772	0.07499	Low infection	Hi infection	31604	Ubiquitin thioesterase OTUB1 OS=Homo sapiens GN=OTUB1 PE=1 SV=2; TOPep_Count=15	140490	50665.4	51252.5	79448.3	0	79810.3	0	40390.5	14592.1	4016.45	202516	57398.7	71709.5	79448.3	0	109245	0	39108.9	16352	1951.12
sp|Q16836|HCDH_HUMAN	4	4	119.6	0.644732	0.467242	3.92052	0.0748917	Low infection	Hi infection	34440	Hydroxyacyl-coenzyme A dehydrogenase, mitochondrial OS=Homo sapiens GN=HADH PE=1 SV=3; TOPep_Count=19	1.1479e+06	503114	357018	403386	5684.45	1.31684e+06	995.285	274231	129762	4291.43	1.65469e+06	569977	499519	403386	1819.78	1.80251e+06	299.206	265529	145413	2084.7
sp|Q9Y6X5|ENPP4_HUMAN	2	2	59.54	0.644983	0.467242	3.99892	0.0748529	Low infection	Hi infection	52118	Bis(5'-adenosyl)-triphosphatase ENPP4 OS=Homo sapiens GN=ENPP4 PE=1 SV=3; TOPep_Count=21	56085.9	0	40409.5	46627	58450.6	127910	77782.7	41850.4	1196.29	600.701	80847.6	0	56538.5	46627	18711.9	175085	23383.3	40522.4	1340.57	291.81
sp|Q58FF6|H90B4_HUMAN	2	1	108.33	0.645151	0.467242	1.76772	0.0748271	Low infection	Hi infection	58966	Putative heat shock protein HSP 90-beta 4 OS=Homo sapiens GN=HSP90AB4P PE=5 SV=1; TOPep_Count=28	65975.2	7471.2	303930	152011	220.92	103859	0	138325	15254.9	0	95103	8464.11	425241	152011	70.7237	142164	0	133936	17094.8	0
sp|Q99983|OMD_HUMAN	1	1	25.03	0.646517	0.467827	3.14065	0.0746173	Low infection	Hi infection	50084	Osteomodulin OS=Homo sapiens GN=OMD PE=1 SV=1; TOPep_Count=15	0	0	6201.83	21268.5	0	0	116033	13340.9	6241.49	0	0	0	8677.24	21268.5	0	0	34882.2	12917.5	6994.26	0
[truncated: 325 more rows]

## Sheet: Med v hi
												Normalized abundance					Raw abundance
												Hi infection			very hi infection		Hi infection			very hi infection
[truncated: 1,462 more rows]

## Sheet: low v hi
												Normalized abundance									Raw abundance
[truncated: 1,487 more rows]
